# Supplementary material for: In Vivo Thermodynamic Analysis of Glycolysis in Clostridium thermocellum and Thermoanaerobacterium saccharolyticum Using 13C and 2H Tracers
Source: mSystems. 2020 Mar 17;5(2):e00736-19. doi: 10.1128/mSystems.00736-19 (PMC7380578; doi:10.1128/mSystems.00736-19)
Supplement: Table S1 [file mSystems.00736-19-st001.xlsx]

## Sheet: Sheet1
	Supplementary Table 1. Absolute intracellular metabolite concentrations in C. thermocellum, T. saccharolyticum, and anaerobically-grown E. coli.
	Metabolite	C. thermocellum DSM1313			T. saccharolyticum JW/YS-485L			E. coli RL3000
		Concentration (Molar)	Lower bound	Upper bound	Concentration (Molar)	Lower bound	Upper bound	Concentration (Molar)	Lower bound	Upper bound
	glucose-6-phosphate	0.00819785	0.00748245	0.00891326	0.00121104	0.00104391	0.00137817	0.002012	0.00190691	0.0021171
	fructose-6-phosphate	0.00149389	0.00130998	0.00167779	0.00123	0.000698145	0.00176186	0.000301643	0.000282105	0.00032118
	glucose-1-phosphate	N/A	N/A	N/A	4.87937e-05	4.23807e-05	5.52067e-05	0.000124169	0.000118114	0.000130223
	fructose-1,6-bisphosphate	0.00149711	0.00113479	0.00185943	0.00458571	0.00383704	0.00533438	0.00448402	0.00389403	0.00507402
	dihydroxyacetone phosphate	0.00127727	0.00114276	0.00141177	0.00214126	0.00214126	0.00191681	0.00121254	0.00090987	0.00151521
	3-phosphoglycerate	0.00135524	0.00126872	0.00144176	0.000629686	0.000566526	0.000692845	0.000602182	0.000581834	0.00062253
	phosphoenolpyruvate	0.00068983	0.000601309	0.000778351	0.000368487	0.000312884	0.00042409	0.000106526	9.82032e-05	0.000114848
	acetyl Coenzyme A	0.000834709	0.000790181	0.000879237	0.000886102	0.000766241	0.00100596	0.00091238	0.000827605	0.000997155
	Coenzyme A	2.43856e-05	4.50177e-06	4.42693e-05	4.2904e-05	3.1853e-05	5.3955e-05	8.82228e-05	4.23839e-05	0.000134062
	ribose 5-phosphate	0.000168854	0.000148621	0.000189086	6.04016e-05	4.40918e-05	7.67114e-05	0.000365361	0.000321871	0.000408851
	sedoheptulose-7-phosphate	0.000648474	0.000606092	0.000690856	0.000273385	0.000236226	0.000310545	0.000685155	0.000623991	0.000746319
	ATP	0.00270828	0.0025205	0.00289605	0.00121722	0.00106531	0.00136914	0.00318889	0.00300826	0.00336953
	ADP	0.000105577	9.46904e-05	0.000116464	2.03339e-05	1.54562e-05	2.52116e-05	4.83035e-05	4.00894e-05	5.65177e-05
	AMP	0.000218072	0.000192838	0.000243306	0.000150093	0.000119607	0.000180579	0.000102188	8.99497e-05	0.000114426
	GTP	0.000284598	0.000223431	0.000345766	0.00019074	0.000147951	0.000233529	0.00141814	0.00133612	0.00150016
	GDP	9.91777e-06	6.80734e-06	1.30282e-05	3.10485e-06	1.12689e-06	5.08282e-06	3.34314e-05	2.97394e-05	3.71235e-05
	GMP	0.000562809	0.000446514	0.000679104	N/A	N/A	N/A	1.14181e-05	4.37227e-06	1.8464e-05
	UTP	0.000919851	0.000855747	0.000983955	0.000671024	0.000599878	0.00074217	0.00131456	0.00121864	0.00141049
	UDP	0.000281293	0.000242895	0.000319691	0.000201186	0.000167859	0.000234513	0.000284898	0.000227181	0.000342615
	UMP	0.000123729	0.000108462	0.000138996	0.000172684	0.000152879	0.000192489	4.70814e-05	4.21163e-05	5.20465e-05
	NADH	7.83949e-05	5.18562e-05	0.000104934	0.000142517	0.000116473	0.00016856	3.66479e-05	2.66751e-05	4.66207e-05
	NADPH	0.000385812	0.000308961	0.000462663	0.000191641	0.000129288	0.000253993	0.000206402	0.000157851	0.000254954
	NAD+	0.00228087	0.0021306	0.00243114	0.00329188	0.00290558	0.00367818	0.00134625	0.00129891	0.00139359
	NADP+	0.000275638	0.000240522	0.000310754	0.0001731	0.00015101	0.000195191	0.000297825	0.000267837	0.000327813
	citrate	N/A	N/A	N/A	N/A	N/A	N/A	0.00980527	0.00872929	0.0108812
	α-ketoglutarate	0.00140326	0.00119162	0.00161489	0.00039807	0.000282773	0.000513368	0.00235733	0.00219456	0.00252009
	glutamine	0.000997118	0.000910388	0.00108385	0.000925191	0.000840171	0.00101021	0.00385989	0.00374697	0.0039728
	The lower bound and upper bound are defined by a 95% confidence interval for the concentration
