# Supplementary material for: In Vivo Thermodynamic Analysis of Glycolysis in Clostridium thermocellum and Thermoanaerobacterium saccharolyticum Using 13C and 2H Tracers
Source: mSystems. 2020 Mar 17;5(2):e00736-19. doi: 10.1128/mSystems.00736-19 (PMC7380578; doi:10.1128/mSystems.00736-19)
Supplement: Table S2 [file mSystems.00736-19-st002.xlsx]

## Sheet: C. thermocellum
Supplementary Table 2. Integrated 13C and 2H MFA-derived fluxes for C. thermocellum
All fluxes are normalized to glucose uptake, which is set to 100 units.
LB and UB are the lower and upper bound defined by a 95% confidence interval for each flux calculated by parameter continuation (see methods).
Pathway	Reaction	Flux type	Flux value	LB	UB
Glycolysis	G6P + H <-> F6P + H	Net	98.6558	98.6358	98.6759
		Exchange	315.819	285.663	353.776
	F6P <-> FBP	Net	92.7032	92.6655	93.1173
		Exchange	132.373	127.66	137.681
	FBP + H <-> DHAP + GAP	Net	92.7032	92.6655	93.1173
		Exchange	488.844	463.612	516.521
	DHAP + H <-> GAP + H	Net	90.6874	90.3885	90.7324
		Exchange	1724.3	1458.3	2077.6
	GAP + NAD <-> BPG + NADH	Net	175.662	174.889	175.784
		Exchange	728.062	338.911	2301
	BPG <-> 3PG	Net	175.662	174.889	175.784
		Exchange	625.823	364.639	3592.8
	3PG <-> PEP + H	Net	161.17	156.888	168.554
		Exchange	828.842	563.865	1329.2
	PEP + H <-> PYR	Net	135.074	132.85	136.733
		Exchange	55.8393	42.3565	72.5235
TCA Cycle	PEP + CO2 <-> OAA	Net	18.7859	18.0848	21.4218
		Exchange	102.305	62.1031	182.817
	OAA + NADH <-> MAL + NAD	Net	-3.3333	-3.45	14.4583
		Exchange	93099	92.4746	N/A
	OAA + AcCoA <-> CIT + H (Re)	Net	-8.8316	-12.5071	12.4145
		Exchange	21.5694	10.2821	31.286
	OAA + AcCoA <-> CIT + H (Si)	Net	15.8878	-4.4562	20.1114
		Exchange	9.9957e-08	0	11.2345
	CIT + H + NADP <-> AKG + NADPH + CO2	Net	7.0562	6.7599	9.552
		Exchange	100240	1216.1	N/A
	FUM + H <-> MAL	Net	3.3333	-6.6755	3.4519
		Exchange	53162	52937	72409
	FUM + H + H <-> Succ	Net	3.8653e-05	0	10.5402
		Exchange	0.0721	0	N/A
Pentose Phosphate Pathway	X5P <-> GAP + EC2	Net	-2.9986	-3.1069	-2.8424
		Exchange	7.5961	4.9322	10.9079
	F6P <-> E4P + EC2	Net	3.1099	2.9479	3.2222
		Exchange	1e-07	0	0.2422
	S7P <-> R5P + EC2	Net	-0.1113	-0.1154	-0.1055
		Exchange	6.2187	5.2214	7.2848
	DHAP + E4P <-> SBP + H	Net	-0.1113	-0.1154	-0.1055
		Exchange	14.7751	9.7131	27.9106
	SBP <-> S7P	Net	-0.1113	-0.1154	-0.1055
		Exchange	20.4509	14.3522	30.5094
	X5P + H <-> RU5P + H	Net	2.9986	2.8424	3.1069
		Exchange	31999	54.3999	N/A
	RU5P + H <-> R5P + H	Net	2.9909	2.8351	3.0989
		Exchange	10.4025	6.7591	15.2985
Fermentation	AcCoA + NADH <-> Acetal + NAD	Net	22.7403	20.655	24.7319
		Exchange	19.108	0	N/A
	Acetal + NADH <-> ETH + NAD	Net	22.7403	20.655	24.7319
		Exchange	96622	0	N/A
	PYR + NADH <-> Lac + NAD	Net	7.4066	6.7279	8.0832
		Exchange	1e-07	0	1.8168
	PYR + H <-> AcCoA + FOR	Net	21.0824	20.0477	22.2495
		Exchange	203.289	163.36	250.56
	PYR <-> PFOR_C2 + CO2	Net	65.1424	62.0935	67.7686
		Exchange	1.0066e-05	0	111.611
	PFOR_C2 + oxFd -> AcCoA + redFd	Net	65.1424	62.0935	67.7686
	AcCoA -> AcP	Net	32.9778	29.945	34.2002
	AcP -> Ac	Net	32.9778	29.945	34.2002
	DHAP + NADH -> G3P + NAD	Net	1.9798	0	12.8296
Electron metabolism	redFd + H + NAD <-> NADH + oxFd	Net	-129.119	-134.483	-122.38
		Exchange	209.141	152.149	282.046
	redFd + H + NADH + NADP + NADP <-> NADPH + NADPH + NAD + oxFd	Net	14.8637	-7.448	22.2618
		Exchange	0.9961	0	310.056
	redFd + H + H <-> H_2 + oxFd	Net	234.97	209.091	250.136
		Exchange	3511.2	0	N/A
	redFd + H + H + H + NADPH <-> H_2 + oxFd + NADP + H_2	Net	-55.572	-70.5573	-41.4288
		Exchange	1e-07	0	6461.8
Amino Acid Metabolism	GLY + MEETHF <-> SER + H	Net	-3.307	-3.4264	-3.1347
		Exchange	13.4393	5.506	19.811
	GLN + AKG + NADH -> GLU + GLU + NAD	Net	1e-07	0	1.1214
	GLU + NADPH + NADPH -> PRO + NADP + NADP	Net	1.1679	1.1071	1.2101
	GLU + CO2 + GLN + ASP -> ARG + AKG + FUM + H	Net	1.5044	1.426	1.5587
	OAA + GLU -> ASP + AKG	Net	15.063	14.2351	15.2898
	ASP -> ASN	Net	2.4103	2.3564	2.4638
	PYR + GLU -> ALA + AKG	Net	6.3045	6.1196	6.4412
	SER -> CYS	Net	1.2683	1.2023	1.3141
	ASP + NADPH + NADPH + H -> THR + H + NADP + NADP	Net	1.7378	1.6423	4.0052
	PYR + PYR + NADPH + GLU -> VAL + CO2 + AKG + NADP	Net	7.5525	7.0663	8.0209
	ASP + METHF + CYS + NADPH + NADPH -> MET + PYR + NADP + NADP	Net	0.8646	0.8196	0.8959
	PYR + AcCoA + H + H + NAD + PYR + H + NADPH + GLU -> ILE + AKG + H + NADP + CO2 + CO2 + NADH + H + H	Net	2.9228	2.7634	4.3122
	PYR + PYR + NADPH + AcCoA + GLU -> CO2 + H + CO2 + LEU + AKG + NADP	Net	2.9815	2.8231	3.8255
	3PG + GLU + NAD -> SER + AKG + NADH	Net	14.4919	8.2423	18.8877
	PEP + E4P + NADPH + PEP + GLN + R5P + SER -> H + H + H + GLU + PYR + H + CO2 + H + GAP + TRP + NADP	Net	0.3053	0.2894	0.3163
	ASP + NADPH + PYR + NADPH + H + GLU + H -> NADP + NADP + H + H + AKG + 0.5*LYS + 0.5*LYS + 0.5*CO2 + 0.5*CO2	Net	2.8078	2.6615	2.9092
	R5P + FTHF + ASP + GLN + H + NAD + NAD -> HIS + NADH + NADH + AKG + H + H + FUM + H	Net	0.4923	0.4666	0.5101
	ASP + CO2 -> Dihydro	Net	1e-07	0	7.8768
	GLU + GLU + AcCoA + H -> Orn + AKG + Ac + H	Net	0.0061	0	4.4693
	Orn + CO2 -> Citr	Net	0.0061	0	4.4693
	SER + H -> Pyr + H	Net	7.0498	0	12.1646
	PEP + E4P + NADPH + PEP + GLU -> PHE + NADP + H + H + AKG + CO2 + H	Net	1.4601	1.384	1.5128
	PEP + E4P + NADPH + PEP + NAD + GLU -> TYR + NADP + H + H + AKG + CO2 + NADH + H	Net	1.4558	1.38	1.5084
	AKG + NADPH + GLN -> GLU + NADP + GLU	Net	64.099	61.8825	66.0177
	GLU -> GLN	Net	67.2861	64.5063	69.1581
One-Carbon Metabolism	FOR <-> FTHF	Net	0.2069	0.1961	0.2144
		Exchange	78.7674	16.1761	N/A
	FTHF + NADPH <-> MEETHF + NADP	Net	-2.4423	-2.5305	-2.3151
		Exchange	58493	58.2052	N/A
	MEETHF + NADPH <-> METHF + NADP	Net	0.8646	0.8196	0.8959
		Exchange	1e-07	0	N/A
Transport and dilution	Glucose.ext -> G6P	Net	100	99.9804	100.02
	Ac -> Ac.ext	Net	32.984	29.9675	34.3793
	CO2 -> CO2.ext	Net	76.9139	74.0563	79.6414
	PYR -> PYR.ext	Net	5.7198	5.1795	6.26
	Lac -> Lac.ext	Net	7.4066	6.7279	8.0832
	FOR -> FOR.ext	Net	20.8755	19.2576	22.1002
	MAL -> MAL.ext	Net	1.2836e-06	1.0174e-06	7.1676
	H_2 -> H_2.ext	Net	123.826	118.936	129.111
	ALA -> ALA.ext	Net	1.1022	0.9946	1.2016
	VAL -> VAL.ext	Net	5.1025	4.6205	5.5585
	ASP -> ASP.ext	Net	1e-07	0	6.7393
	THR -> THR.ext	Net	1e-07	0	0.925
	FUM -> FUM.ext	Net	0.0034	5.3212e-05	2.6678
	ILE -> ILE.ext	Net	1e-07	0	1.0907
	LEU -> LEU.ext	Net	1e-07	0	1.193
	ETH <-> ETH.ext	Net	22.7403	20.655	24.7319
	ETH <-> ETH.ext	Net	1e-07	0	1.9725
	CO2.unlabeled + CO2 -> CO2 + CO2.sink	Net	82.012	63.9774	106.277
	FOR.unlabeled + FOR -> FOR + FOR.sink	Net	251.364	164.198	443.019
	VAL.unlabeled + VAL -> VAL + VAL.sink	Net	0.5328	0.4183	0.6598
	ILE.unlabeled + ILE -> ILE + ILE.sink	Net	0.2418	0.16	0.4298
	Lac.unlabeled + Lac -> Lac + Lac.sink	Net	1.8707	1.4771	2.5718
	ASP.unlabeled + ASP -> ASP + ASP.sink	Net	0.0255	0	0.2159
	THR.unlabeled + THR -> THR + THR.sink	Net	0.0516	0.028	0.2151
	GLU.unlabeled + GLU -> GLU + GLU.sink	Net	0.3071	0.1673	0.4665
	GLU -> GLU.ext	Net	1.0005e-07	0	2.3354
	LEU.unlabeled + LEU -> LEU + LEU.sink	Net	0.4302	0.3784	0.7105
	TYR.unlabeled + TYR -> TYR + TYR.sink	Net	0.1	0.0634	0.1393
	PRO.unlabeled + PRO -> PRO + PRO.sink	Net	0.0946	0.0388	0.1498
	MAL.unlabeled -> MAL.ext	Net	1e-07	0	0.6204
	AKG.unlabeled -> AKG.ext	Net	1e-07	0	0.4826
	AKG -> AKG.ext	Net	1.04e-06	8.8218e-07	6.2633
	FUM.unlabeled -> FUM.ext	Net	0.00045485	0.00037804	0.0005431
	Succ -> Succ.ext	Net	3.8653e-05	0	10.5402
	Succ.unlabel -> Succ.ext	Net	4.6032e-05	0	8.3388
	ASN -> ASN.ext	Net	0.5515	0.4974	0.6049
Decarboxylation	ILE + CO2 -> ILE + CO2	Net	3.524	1.2791	8.179
	VAL + CO2 -> VAL + CO2	Net	5.7991	0.9661	21.249
Biomass	0.6107*ALA + 0.1766*ARG + 0.2182*ASN + 0.6158*ASP + 0.04739*CYS + 0.41*GLU + 0.1039*GLN + 0.3882*GLY + 0.05779*HIS + 0.3431*ILE + 0.35*LEU + 0.3296*LYS + 0.1015*MET + 0.1714*PHE + 0.1371*PRO + 0.3007*SER + 0.204*THR + 0.03584*TRP + 0.1709*TYR + 0.2876*VAL + 0.2444*R5P + 0.0009*RU5P + 0.1578*G6P + 0.0173*DHAP + 2.059*AcCoA + 0.2532*FTHF + 0.1018*PEP + 0.1018*PYR + 0.5911*GAP + 0.3337*F6P + 0.04441…	Net	8.5187	8.0749	8.8263

## Sheet: T. saccharolyticum
Supplementary Table 2. Integrated 13C and 2H MFA-derived fluxes for T. saccharolyticum
All fluxes are normalized to glucose uptake, which is set to 100 units.
LB and UB are the lower and upper bound defined by a 95% confidence interval for each flux calculated by parameter continuation (see methods).
Pathway	Reaction	Flux type	Flux value	LB	UB
Glycolysis	G6P + H <-> F6P + H	Net	98.8425	98.7275	98.9572
		Exchange	96.27	77.2598	121.716
	F6P <-> FBP	Net	45.8091	34.422	58.3796
		Exchange	1e-07	0	5.2547
	FBP + H <-> DHAP + GAP	Net	45.8091	34.422	58.3796
		Exchange	156.521	107.412	203.521
	DHAP + H <-> GAP + H	Net	81.9439	74.0619	90.2054
		Exchange	875.286	776.068	998.525
	GAP + NAD <-> BPG + NADH	Net	179.269	170.975	187.482
		Exchange	122.829	3.5523	294.747
	BPG <-> 3PG	Net	179.269	170.975	187.482
		Exchange	178280	229.695	N/A
	3PG <-> PEP + H	Net	159.412	149.386	184.336
		Exchange	488.506	315.599	732.739
	PEP + H <-> PYR	Net	153.976	149.221	178.844
		Exchange	1e-07	0	75.6408
TCA Cycle	PEP + CO2 <-> OAA	Net	3.7208	2.9709	27.6144
		Exchange	83.89	20.9805	122.886
	OAA + NADH <-> MAL + NAD	Net	-0.4588	-21.6732	0.116
		Exchange	0.0275	0	0.2702
	MAL + NADP + H <-> PYR + CO2 + NADPH	Net	-1.2703e-16	-13.1928	0.5693
		Exchange	1e-07	0	70.4249
	OAA + AcCoA <-> CIT + H (Re)	Net	6.2681	-6.1425	21.418
		Exchange	14.8714	0	29.1121
	OAA + AcCoA <-> CIT + H (Si)	Net	-4.7204	-7.3928	15.018
		Exchange	1e-07	0	35.7384
	CIT + H + NADP <-> AKG + NADPH + CO2	Net	1.5477	1.4039	13.2993
		Exchange	2362.7	11.0954	N/A
	FUM + H <-> MAL	Net	0.4621	-6.5585	0.5069
		Exchange	6.5736	0	N/A
	FUM + H + H <-> Succ	Net	0.00031217	0.00026511	4.0083
		Exchange	0.0933	0	N/A
Pentose Phosphate Pathway	X5P <-> GAP + EC2	Net	-0.8074	-0.885	-0.7282
		Exchange	108020	206.737	N/A
	F6P <-> E4P + EC2	Net	0.7815	0.7049	0.8567
		Exchange	7.5581	4.4773	10.3944
	S7P <-> R5P + EC2	Net	0.0259	0.0233	0.0283
		Exchange	2.4202	1.6183	3.209
	DHAP + E4P <-> SBP + H	Net	-52.226	-65.8714	-39.7283
		Exchange	179.16	118.359	279.483
	SBP <-> S7P	Net	-52.226	-65.8714	-39.7283
		Exchange	1118.3	262.862	N/A
	F6P <-> GAP + EC3	Net	52.2519	39.4949	65.9612
		Exchange	17.0785	13.0795	18.6262
	S7P <-> E4P + EC3	Net	-52.2519	-65.9612	-39.4949
		Exchange	6.8906e-05	0	20.8745
	X5P + H <-> RU5P + H	Net	0.8074	0.7282	0.885
		Exchange	47.6122	26.6599	77.3838
	RU5P + H <-> R5P + H	Net	0.8074	0.7282	0.885
		Exchange	35.4911	16.3308	142.717
Fermentation	PYR + NADH <-> Lac + NAD	Net	2.8752	2.594	3.1574
		Exchange	37.0241	0	N/A
	AcCoA + NADH <-> Acetal + NAD	Net	0.0015	-274.016	264.263
		Exchange	5.4487e-05	0	N/A
	AcCoA + NADPH <-> Acetal + NADP	Net	104.026	-171.71	379.937
		Exchange	584.887	0	N/A
	Acetal + NADH <-> ETH + NAD	Net	104.016	-252.449	397.828
		Exchange	48.4624	0	568.767
	Acetal + NADPH <-> ETH + NADP	Net	0.0112	-229.646	382.847
		Exchange	9.033e-05	0	N/A
	PYR + H <-> AcCoA + FOR	Net	87.9894	63.1444	102.894
		Exchange	65.073	0	114.037
	PYR <-> PFOR_C2 + CO2	Net	58.2799	27.9802	87.2439
		Exchange	1e-07	0	65.5044
	PFOR_C2 + oxFd -> AcCoA + redFd	Net	58.2799	27.9802	87.2439
	AcCoA -> AcP	Net	35.8049	20.6476	39.3382
	AcP -> Ac	Net	35.8049	20.6476	39.3382
	DHAP + NADH -> G3P + NAD	Net	14.704	6.641	22.5816
Electron metabolism	redFd + H + NAD <-> NADH + oxFd	Net	148.291	1.4454	269.765
		Exchange	1.4989	0	332.108
	redFd + H + NADH + NADP + NADP <-> NADPH + NADPH + NAD + oxFd	Net	227.539	-103.412	337.652
		Exchange	0.5373	0	272.399
	redFd + H + H <-> H_2 + oxFd	Net	-635.099	-1073	612.532
		Exchange	1665.4	0	N/A
	redFd + H + H + H + NADPH <-> H_2 + oxFd + NADP + H_2	Net	317.55	-306.266	536.484
		Exchange	11827	11607	32865
Amino Acid Metabolism	GLY + MEETHF <-> SER + H	Net	-0.5403	-0.5923	-0.4874
		Exchange	4.1368	0.2416	7.2586
	AKG + NADPH + GLN -> GLU + NADP + GLU	Net	28.2268	9.0158	41.0678
	GLU -> GLN	Net	28.976	9.6946	41.8308
	GLN + AKG + NADH -> GLU + GLU + NAD	Net	1e-07	0	0.7218
	GLU + NADPH + NADPH -> PRO + NADP + NADP	Net	0.2739	0.2471	0.3003
	GLU + CO2 + GLN + ASP -> ARG + AKG + FUM + H	Net	0.3539	0.3192	0.388
	OAA + GLU -> ASP + AKG	Net	2.6318	2.3738	27.3992
	ASP -> ASN	Net	0.4359	0.3932	0.4778
	PYR + GLU -> ALA + AKG	Net	0.5159	0.4653	0.5655
	SER -> CYS	Net	0.2987	0.2695	0.3275
	ASP + NADPH + NADPH + H -> THR + H + NADP + NADP	Net	0.4079	0.3679	0.4472
	PYR + PYR + NADPH + GLU -> VAL + CO2 + AKG + NADP	Net	0.5752	0.5188	0.6305
	ASP + METHF + CYS + NADPH + NADPH -> MET + PYR + NADP + NADP	Net	0.204	0.184	0.2236
	PYR + AcCoA + H + H + NAD + PYR + H + NADPH + GLU -> ILE + AKG + H + NADP + CO2 + CO2 + NADH + H + H	Net	0.6861	0.6189	0.7522
	PYR + PYR + NADPH + AcCoA + GLU -> CO2 + H + CO2 + LEU + AKG + NADP	Net	0.6998	0.6313	0.7672
	3PG + GLU + NAD -> SER + AKG + NADH	Net	19.8575	1.2897	33.4219
	ASP + NADPH + PYR + NADPH + H + GLU + H -> NADP + NADP + H + H + AKG + 0.5*LYS + 0.5*LYS + 0.5*CO2 + 0.5*CO2	Net	0.6547	0.5905	0.7177
	PEP + E4P + NADPH -> shikimate + NADP + H + H	Net	0.6838	0.6168	0.7497
	shikimate + PEP + GLU -> PHE + AKG + CO2 + H	Net	0.3419	0.3084	0.3748
	shikimate + PEP + NAD + GLU -> TYR + AKG + CO2 + NADH + H	Net	0.3419	0.3084	0.3748
	PEP + E4P + NADPH + PEP + GLN + R5P + SER -> H + H + H + GLU + PYR + H + CO2 + H + GAP + TRP + NADP	Net	0.0718	0.0647	0.0787
	R5P + FTHF + ASP + GLN + H + NAD + NAD -> HIS + NADH + NADH + AKG + H + H + FUM + H	Net	0.1156	0.1042	0.1267
	GLU + GLU + AcCoA + H -> Orn + AKG + Ac + H	Net	6.712e-05	0	13.9607
	Orn + CO2 -> Citr	Net	6.712e-05	0	13.9607
	SER + H -> Pyr + H	Net	18.4587	0	32.1073
	ASP + CO2 -> Dihydro	Net	1e-07	0	24.9899
One-Carbon Metabolism	FOR <-> FTHF	Net	0.3523	0.3178	0.3862
		Exchange	16.013	1.7796	30.4797
	FTHF + NADPH <-> MEETHF + NADP	Net	0.2367	0.2135	0.2595
		Exchange	5748.7	1.9282	N/A
	MEETHF + NADPH <-> METHF + NADP	Net	0.777	0.7009	0.8518
		Exchange	0.023	0	N/A
	Glucose.ext -> G6P	Net	100	99.9804	100.02
	Ac -> Ac.ext	Net	35.805	32.3133	39.3366
	CO2 -> CO2.ext	Net	60.5103	32.1035	86.4847
	PYR -> PYR.ext	Net	0.0146	0.0131	28.077
	Lac -> Lac.ext	Net	2.8752	2.594	3.1574
	FOR -> FOR.ext	Net	87.6372	65.2459	126.658
	MAL -> MAL.ext	Net	0.0033	0.0026	3.6046
	FUM -> FUM.ext	Net	0.0071	0.005	4.0553
	PYR.unlabeled -> PYR.ext	Net	0.0054	0	10.4543
	MAL.unlabeled -> MAL.ext	Net	0.0002865	0	0.146
	AKG.unlabeled -> AKG.ext	Net	0.0115	0	1.7493
	AKG -> AKG.ext	Net	0.0954	0.0824	14.357
	G3P.unlabel -> G3P.ext	Net	0.6726	0.1876	1.3983
	G3P -> G3P.ext	Net	14.704	6.641	22.5816
	Succ.unlabel -> Succ.ext	Net	0.00013337	0	0.6096
	Succ -> Succ.ext	Net	0.00031217	0.00026511	4.0083
	FUM.unlabel -> FUM.ext	Net	0.0009153	0	0.3486
	ETH <-> ETH.ext	Net	104.028	93.8522	114.128
	CO2.unlabeled + CO2 -> CO2 + CO2.sink	Net	76.193	50.457	142.381
	FOR.unlabeled + FOR -> FOR + FOR.sink	Net	53.2393	0	126.519
	VAL.unlabeled + VAL -> VAL + VAL.sink	Net	0.035	0.0262	0.0437
	ILE.unlabeled + ILE -> ILE + ILE.sink	Net	0.0373	0.0278	0.0474
	Lac.unlabeled + Lac -> Lac + Lac.sink	Net	0.6362	0	3.0707
	CIT.unlabeled + CIT -> CIT + CIT.sink	Net	1e-07	0	0.2312
	THR.unlabeled + THR -> THR + THR.sink	Net	0.0072	0.0013	0.0135
	GLU.unlabeled + GLU -> GLU + GLU.sink	Net	0.0235	0	0.1487
	GLU -> GLU.ext	Net	0.00025449	0	13.8543
	LEU.unlabeled + LEU -> LEU + LEU.sink	Net	0.0573	0.0479	0.0673
	TYR.unlabeled + TYR -> TYR + TYR.sink	Net	0.009	0.00056079	0.018
	PRO.unlabeled + PRO -> PRO + PRO.sink	Net	0.0195	0.0047	0.0359
Decarboxylation	VAL + CO2 -> VAL + CO2	Net	0.1403	0.0186	0.2786
Biomass	0.258*ALA + 0.177*ARG + 0.218*ASN + 0.23*ASP + 0.0474*CYS + 0.3082*GLU + 0.104*GLN + 0.2702*GLY + 0.0578*HIS + 0.3431*ILE + 0.35*LEU + 0.3274*LYS + 0.102*MET + 0.171*PHE + 0.137*PRO + 0.244*SER + 0.204*THR + 0.0359*TRP + 0.171*TYR + 0.2876*VAL + 0.323*R5P + 0.5789*G6P + 0.6938*DHAP + 1.752*AcCoA + 0.2866*METHF + 0.1018*PEP -> Biomass	Net	1.9996	1.8036	2.192
