# Supplementary material for: In Vivo Thermodynamic Analysis of Glycolysis in Clostridium thermocellum and Thermoanaerobacterium saccharolyticum Using 13C and 2H Tracers
Source: mSystems. 2020 Mar 17;5(2):e00736-19. doi: 10.1128/mSystems.00736-19 (PMC7380578; doi:10.1128/mSystems.00736-19)
Supplement: Table S3 [file mSystems.00736-19-st003.xlsx]

## Sheet: Sheet1
Supplementary Table 3. Reaction free energies calculated from simultaneous 13C and 2H MFA-derived fluxes in C. thermocellum and T. saccharolyticum
Positive reaction free energies indicate the net flux of a reaction is in the opposite direction (right to left) of the reaction listed in the table or the flux network. N/A indicate values dependent on fluxes that were unable to be resolved by the flux analysis or reactions missing in a particular organism
	Pathway	Reaction	ΔG in C. thermocellum			ΔG in T. saccharolyticum
			Best fit	LB	UB	Best fit	LB	UB
	Glycolysis	G6P + H <-> F6P + H	-0.741653	-0.670952	-0.809501	-1.92728	-1.62044	-2.24955
		F6P <-> FBP*	-1.44819	-1.40408	-1.49448	-22.5743	-19.6661	-25.1103
		FBP + H <-> DHAP + GAP	-0.473755	-0.450182	-0.499353	-0.700366	-0.426321	-1.18422
		DHAP + H <-> GAP + H	-0.139842	-0.116186	-0.164674	-0.244158	-0.195204	-0.299998
		GAP + NAD <-> BPG + NADH	-0.589675	-0.199859	-1.13996	-2.4553	-1.24809	-10.8716
		BPG <-> 3PG	-0.674962	-0.129673	-1.07341	-0.002742	0	-1.6281
		3PG <-> PEP + H	-0.484774	-0.304389	-0.713539	-0.770488	-0.50621	-1.255
		PEP + H <-> PYR	-3.35394	-2.83987	-3.93347	-57.7156	-2.97239	N/A
	TCA Cycle and Fermentation	PEP + CO2 <-> OAA	-0.459935	-0.257356	-0.808511	-0.1184	-0.0651736	-2.29152
		OAA + NADH <-> MAL + NAD	9.76796e-05	0	0.396325	7.83725	11.9962	N/A
		PYR + H <-> AcCoA + FOR	-0.269206	-0.209997	-0.348366	-2.33356	-1.2022	N/A
		PYR <-> PFOR_C2 + CO2	-42.7868	-1.2068	N/A	-55.065	-0.970378	N/A
		PYR + NADH <-> Lac + NAD	-49.437	-4.22395	N/A	-0.204044	N/A	N/A
		MAL + NADP + H <-> PYR + CO2 + NADPH	N/A	N/A	N/A	3.46568e-09	0.468461	N/A
	Pentose phosphate pathway	X5P <-> GAP + EC2	0.907737	0.683769	1.24156	2.03923e-05	0	0.00959293
		F6P <-> E4P + EC2	-47.0695	-7.03352	N/A	-0.268446	-0.179013	-0.477663
		S7P <-> R5P + EC2	0.0483972	0.0428798	0.0545754	-0.0290414	-0.0197377	-0.0472977
		DHAP + E4P <-> SBP + H	0.0204747	0.011257	0.0294733	0.697907	0.577376	0.789621
		SBP <-> S7P	0.0148076	0.0102999	0.0199814	0.124527	0	0.384001
		X5P + H <-> RU5P + H	-0.000255649	0	-0.151529	-0.0458771	-0.0255533	-0.0890957
		RU5P + H <-> R5P + H	-0.689469	-0.463833	-1.02962	-0.0613703	-0.0138852	-0.143982
		F6P <-> GAP + EC3	N/A	N/A	N/A	-3.82244	-3.10463	-4.90788
		S7P <-> E4P + EC3	N/A	N/A	N/A	36.9372	3.88908	N/A
	Serine hydroxymethyltransferase	GLY + MEETHF <-> SER + H	0.600196	0.435224	1.22947	0.334907	0.214006	3.01304
	*The F6P <-> FBP reaction free energy for T. saccharolyticum is calculated from our measured intracellular metabolite concentrations because the MFA-derived free energy was unbounded in the negative direction.
	LB and UB are the lower and upper bound defined by a 95% confidence interval for the free energy
