# Supplementary material for: In Vivo Thermodynamic Analysis of Glycolysis in Clostridium thermocellum and Thermoanaerobacterium saccharolyticum Using 13C and 2H Tracers
Source: mSystems. 2020 Mar 17;5(2):e00736-19. doi: 10.1128/mSystems.00736-19 (PMC7380578; doi:10.1128/mSystems.00736-19)
Supplement: Table S4 [file mSystems.00736-19-st004.xlsx]

## Sheet: labeling_corrected data
Supplementary Table 4. 13C and 2H labeling data in C. thermocellum and T. saccharolyticum corrected for 13C natural abundance (used in main figures and supplementary figures)
Data from 13C-labeling experiments do not include H, O, N, S natural abundance, but includes and is corrected for 13C natural abundance
Data from 2H-labeling experiments do not include C, O, N, S natural abundance and is uncorrected for 2H natural abundance
Values shown represend relative abundance (i.e. fraction); standard deviations were calculated from the measured values.
		C. thermocellum DSM1313										T. saccharolyticum JW/YS-485L												E. coli RL3000
		[1-13C1]glucose		[6-13C1]glucose		50:50 [U-13C6]:[U-12C6]glucose		[4-2H1]glucose		[5-2H1]glucose		[1-13C1]glucose		[6-13C1]glucose		50:50 [U-13C6]:[U-12C6]glucose		[1,2-13C2]glucose		[4-2H1]glucose		[5-2H1]glucose		[1-13C1]glucose		[6-13C1]glucose		50:50 [U-13C6]:[U-12C6]glucose		[4-2H1]glucose		[5-2H1]glucose
Metabolite		MID	SD	MID	SD	MID	SD	MID	SD	MID	SD	MID	SD	MID	SD	MID	SD	MID	SD	MID	SD	MID	SD	MID	SD	MID	SD	MID	SD	MID	SD	MID	SD
glucose	M+0	0.013335	0.000777052	7.33553e-06	9.79364e-06	0.490473	0.00224128	0.0289855	0.000639	0.0127823	0.000685	0.011876	0.00541136	2.15684e-05	1.30324e-05	0.496038	0.00170143	0.000113304	8.93671e-05	0.0298307	0.000978	0.0145528	0.000448	0.0592301	0.0208968	0.00202058	0.00160763	0.492887	0.0104559	0.030215	0.000589925	0.0135066	5.17172e-05
	M+1	0.984112	0.00257792	0.998859	0.00103309	0.00180564	0.00238969	0.971014	0.000639	0.987218	0.000685	0.986546	0.00600399	0.999385	0.000257964	0.00112788	0.000892948	3.71747e-07	2.2202e-07	0.970169	0.000978	0.985447	0.000448	0.938789	0.0206732	0.99558	0.000119201	0.00124535	0.000179531	0.969785	0.000589925	0.986493	5.17172e-05
	M+2	0.00151698	0.00172333	0.000962477	0.0012249	8.01814e-05	8.79476e-05	0	0.000639	0	0.000685	0.000551869	0.000466184	0.000197707	0.000107943	3.05361e-05	6.94334e-06	0.999838	0.000122419	0	0.000978	0	0.000448	0.000830754	0.000199632	0.00129721	0.0016591	0.000108722	9.5483e-05	0	0	0	0
	M+3	0.000135324	1.4533e-06	2.67361e-05	3.25788e-05	0.000173802	0.000119339	0	0.000639	0	0.000685	0.000141761	1.37651e-05	6.48936e-05	2.11979e-05	0.00013031	2.05854e-06	4.07249e-06	3.58235e-06	0	0.000978	0	0.000448	0.000165684	3.78962e-06	0.000145673	1.38631e-05	0.000357362	0.000179643	0	0	0	0
	M+4	0.000295582	2.50545e-05	4.77804e-05	4.99005e-05	0.00605305	0.000691364	0	0.000639	0	0.000685	0.000290653	3.65546e-05	0.000109911	3.82049e-05	0.00301306	9.71491e-05	1.46505e-05	9.81296e-06	0	0.000978	0	0.000448	0.000322079	7.02412e-06	0.000292785	4.24947e-05	0.000256681	5.32224e-06	0	0	0	0
	M+5	0.000305491	2.68461e-05	4.93347e-05	5.0764e-05	0.00822657	0.000232595	0	0.000639	0	0.000685	0.000299693	3.77931e-05	0.000112826	3.92823e-05	0.00938634	0.00135187	1.53804e-05	1.01681e-05	0	0.000978	0	0.000448	0.00033114	7.25033e-06	0.0003031	4.95255e-05	0.00300169	7.52593e-05	0	0	0	0
	M+6	0.000299348	2.70939e-05	4.69466e-05	4.87683e-05	0.493188	0.00534764	0	0.000639	0	0.000685	0.000293579	3.83318e-05	0.000108341	3.83038e-05	0.490274	0.00113636	1.40518e-05	9.35532e-06	0	0.000978	0	0.000448	0.000331061	5.8652e-06	0.000360492	3.815e-05	0.502143	0.00992061	0	0	0	0
glucose-6-phosphate	M+0	0.0982531	0.00100992	0.102035	0.00480824	0.394268	0.00466876	0.324339	0.026468	0.350043	0.008709	0.0132376	0.00397729	0.018362	0.00515637	0.474297	0.00868185	0.0071208	0.000959899	0.0814128	0.001809	0.0741315	0.00098	0.0488983	0.00496881	0.0224317	0.00120357	0.495526	0.00503199	0.0791323	0.0119053	0.055206	0.000878317
	M+1	0.776524	0.0068644	0.799315	0.00793102	0.0146887	0.000502569	0.668198	0.026468	0.646788	0.008709	0.95761	0.00108207	0.976164	0.0127297	0.00894719	0.00157528	1.87229e-07	3.53284e-07	0.918587	0.001809	0.925868	0.00098	0.925062	0.00799479	0.966468	0.00959245	0.00359106	0.00397546	0.920868	0.0119053	0.944794	0.000878317
	M+2	0.124935	0.00587398	0.0982618	0.00313634	0.0285003	0.00103749	0	0.026468	0.00316963	0.008709	0.0283382	0.00509943	0.0049154	0.00695086	0.0100996	0.00189539	0.991514	0.00211215	0	0.001809	0	0.00098	0.0172603	0.00115828	0.00384133	0.00402343	0.00602385	0.000944374	0	0	0	0
	M+3	2.04287e-06	3.47974e-07	4.558e-06	4.42219e-07	0.184273	0.0074046	0.00746326	0.026468	0	0.008709	4.83789e-05	8.42414e-06	5.9247e-05	5.47869e-05	0.0210018	0.00274002	2.10386e-05	3.56585e-05	0	0.001809	0	0.00098	0.0068803	0.0019317	0.0058871	0.00388528	0.0176966	4.60123e-05	0	0	0	0
	M+4	8.07322e-05	6.02082e-06	0.000112608	4.28254e-06	0.0118548	0.000563439	0	0.026468	0	0.008709	0.000244015	1.14636e-05	0.000162877	0.000183703	0.00744905	0.0015569	0.00125119	0.00111811	0	0.001809	0	0.00098	0.000796726	0.000107133	0.000603405	7.64676e-05	0.00282651	6.96495e-05	0	0	0	0
	M+5	0.000104653	6.65288e-06	0.000138779	4.45699e-06	0.0255065	0.000449091	0	0.026468	0	0.008709	0.000264192	1.00913e-05	0.000170275	0.000193235	0.0132835	0.00198998	5.71171e-05	8.35449e-05	0	0.001809	0	0.00098	0.000567179	0.000117891	0.000356343	0.000160372	0.00473535	0.00293245	0	0	0	0
	M+6	9.9616e-05	6.47675e-06	0.000133017	4.37312e-06	0.340909	0.000183251	0	0.026468	0	0.008709	0.000257401	1.00858e-05	0.000165749	0.000190744	0.464922	0.00207484	3.59669e-05	5.75635e-05	0	0.001809	0	0.00098	0.000535672	7.47503e-05	0.000412605	0.000243339	0.4696	0.00104721	0	0	0	0
fructose-6-phosphate	M+0	0.122606	0.00441678	0.142542	0.00740278	0.366834	0.00276505	0.424528	0.004155	0.456715	0.00439	0.0209092	0.00470364	0.0359681	0.00021481	0.468167	0.00790753	N/A	N/A	0.142607	0.019325	0.136348	0.046132	0.070547	0.00717281	0.0550264	0.00293762	0.487817	0.00202908	0.149361	0.0115642	0.165776	0.00972957
	M+1	0.707427	0.0111805	0.712617	0.0170126	0.0168677	4.9e-06	0.575472	0.004155	0.543285	0.00439	0.915884	0.000861937	0.931089	0.00261931	0.00888216	0.001522	N/A	N/A	0.854684	0.019325	0.863652	0.046132	0.893766	9.31264e-06	0.932186	0.0115473	0.000995563	0.00125711	0.850639	0.0115642	0.834224	0.00972957
	M+2	0.1671	0.00295811	0.144363	0.00928306	0.0278955	0.017299	0	0.004155	0	0.00439	0.0463864	0.00478951	0.014649	0.0025616	0.0137628	0.00317534	N/A	N/A	0.00270937	0.019325	0	0.046132	0.0349159	0.00722712	0.0110092	0.00981971	0.000687249	0.000518094	0	0	0	0
	M+3	0.00217814	0.00307943	1.70083e-05	2.20728e-05	0.230389	0.0140171	0	0.004155	0	0.00439	0.0133826	0.000899551	0.0161386	0.000125591	0.0304459	0.00765838	N/A	N/A	0	0.019325	0	0.046132	3.9852e-05	1.11308e-05	0.000118232	6.30693e-05	0.0524889	0.00589265	0	0	0	0
	M+4	0.000201333	0.000217763	0.000136329	9.62381e-05	0.0149323	0.000174928	0	0.004155	0	0.00439	0.00246444	5.01237e-05	0.0011971	0.000141692	0.0105202	0.00145917	N/A	N/A	0	0.019325	0	0.046132	0.000231542	1.85954e-05	0.000662031	0.000548972	0.00629914	0.000631554	0	0	0	0
	M+5	0.000244559	0.000252279	0.000164538	0.000104457	0.0285624	0.00120286	0	0.004155	0	0.00439	0.000484214	1.16232e-06	0.000480683	2.41507e-06	0.0164165	0.00223806	N/A	N/A	0	0.019325	0	0.046132	0.000253119	1.68479e-05	0.000352929	8.80285e-05	0.0103688	0.00609274	0	0	0	0
	M+6	0.000243506	0.000256188	0.000159576	0.000103965	0.314519	0.00742961	0	0.004155	0	0.00439	0.000488819	6.995e-07	0.000477683	2.82726e-06	0.451806	0.00510142	N/A	N/A	0	0.019325	0	0.046132	0.000246699	1.70469e-05	0.00064511	0.000509963	0.441343	0.00193645	0	0	0	0
fructose-1,6-bisphosphate	M+0	0.193148	0.00181534	0.242754	0.0222686	0.274613	0.000410385	0.71891	0.005043	0.799506	0.006295	0.17035	0.000494975	0.251775	0.0010253	0.261925	0.00173241	0.154848	0.00241485	0.622911	0.013921	0.739711	0.010831	0.137507	0.00492025	0.169308	0.0135496	0.369553	0.0118462	0.433372	0.0178808	0.485855	0.00666352
	M+1	0.545799	0.00263713	0.545975	0.0119341	0.0229083	0.000711896	0.28109	0.005043	0.200494	0.006295	0.57385	0.00268701	0.5739	0.00480833	0.0291	0.000282843	2.37075e-06	2.72735e-06	0.377089	0.013921	0.260289	0.010831	0.667958	0.0129473	0.717893	0.0284579	0.006394	0.000504414	0.561904	0.0174358	0.508654	0.00844747
	M+2	0.23897	0.00498377	0.190455	0.014911	0.0457882	0.000329436	0	0.005043	0	0.006295	0.2558	0.00318198	0.174275	0.00371231	0.036375	0.000247487	0.594246	0.00191395	0	0.013921	0	0.010831	0.176377	0.00858104	0.094514	0.0149984	0.0143014	0.0013519	0.00472327	0.000445068	0.00549138	0.00178396
	M+3	0.0149034	0.00087021	0.0148693	0.0052545	0.376634	0.0036083	0	0.005043	0	0.006295	0	0	0	0	0.36995	0.00106066	1.14388e-05	1.28845e-05	0	0.013921	0	0.010831	0.0132661	0.00092335	0.0151358	0.00114106	0.242068	0.0274205	0	0	0	0
	M+4	0.00629491	0.000342995	0.00504895	0.000682835	0.0215183	0.000364972	0	0.005043	0	0.006295	0	0	0	0	0.0245	0.000212132	0.249502	0.00272592	0	0.013921	0	0.010831	0.00441268	0.000384983	0.00201871	0.000943589	0.0084697	0.000239905	0	0	0	0
	M+5	0.000424352	3.29879e-06	0.000435451	4.78523e-06	0.0415437	0.000705976	0	0.005043	0	0.006295	0	0	0	0	0.03155	0.000777817	0.00122922	0.00068947	0	0.013921	0	0.010831	0.000216306	1.3312e-05	0.000487559	8.11376e-07	0.0100407	0.00129941	0	0	0	0
	M+6	0.000460825	7.82889e-07	0.00046208	2.28122e-09	0.216994	0.00174451	0	0.005043	0	0.006295	0	0	0	0	0.246575	0.000318198	0.000160549	0.000155873	0	0.013921	0	0.010831	0.000263132	2.2639e-06	0.000642209	0.000106615	0.349173	0.0147774	0	0	0	0
dihydroxyacetone phosphate	M+0	0.483108	0.0100571	0.501921	0.00129518	0.461858	0.0472848	0.916612	0.003572	0.916612	0.00357247	0.465148	0.00779944	0.534143	0.0142495	0.476169	0.00574248	0.449491	0.00620999	0.817685	0.00019	0.99627	0.00158263	0.459065	0.00531086	0.565198	0.00330161	0.497217	0.00862365	0.889508	0.00538661	0.998026	0.000678301
	M+1	0.514476	0.00938781	0.497792	0.00163503	0.0235125	0.00132878	0.0833876	0.003572	0.0833876	0.00357247	0.531238	0.00738442	0.464365	0.0128686	0.0285912	0.00343724	4.0771e-06	6.16328e-06	0.182315	0.00019	0.00373	0.00158263	0.540404	0.00552608	0.434584	0.00336497	0.00534921	0.00157086	0.110492	0.00538661	0.00197442	0.000678301
	M+2	0.0020018	0.00066982	0.000110604	0.000155496	0.044852	0.00131399	0	0.003572	0	0.00357247	0.00320556	0.000417732	0.00113129	0.0013016	0.0213336	0.0182663	0.549629	0.00593258	0	0.00019	0	0.00158263	0.00023134	0.000159275	3.8252e-05	2.34836e-05	0.00727993	0.00307849	0	0	0	0
	M+3	0.000413656	4.95552e-07	0.000176649	0.00018436	0.469778	0.04727	0	0.003572	0	0.00357247	0.00040887	2.7092e-06	0.000361066	7.93162e-05	0.473906	0.027446	0.000875601	0.000533871	0	0.00019	0	0.00158263	0.000299257	5.59374e-05	0.000179919	3.98716e-05	0.490154	0.0101313	0	0	0	0
3-phosphoglycerate	M+0	0.500924	0.00148087	0.487442	3.46523e-05	0.504576	0.00488436	0.999712	0.000407	0.984282	5.72e-05	0.522835	0.0264297	0.490807	0.00332059	0.481668	0.00410843	0.507072	0.00161007	0.999451	0.000776	0.96646	0.010831	0.531777	0.00259411	0.510649	0.0045765	0.509043	0.00360512	0.999648	1.01713e-05	0.883974	0.00290797
	M+1	0.497675	0.00185363	0.511352	0.000941729	0.0225853	0.000436884	0.000287967	0.000407	0.0157183	5.72e-05	0.476761	0.0266585	0.505765	0.001436	0.0271534	0.000612017	1.65221e-06	1.00998e-06	0.000548548	0.000776	0.0335404	0.010831	0.467682	0.00257741	0.489057	0.00472831	0.00951983	0.00054557	0.000351819	1.01713e-05	0.116026	0.00290797
	M+2	0.00100088	0.000358105	0.000841359	0.000838246	0.063397	0.00284689	0	0.000407	0	5.72e-05	0.00014747	0.000142979	0.000648628	0.000902503	0.0377523	0.00024562	0.49206	0.00169155	0	0.000776	0	0.010831	0.000172157	9.41381e-05	3.14486e-05	3.5962e-05	0.00927528	0.00133604	0	0	0	0
	M+3	0.000400328	1.46541e-05	0.000364236	6.8831e-05	0.409441	0.00160059	0	0.000407	0	5.72e-05	0.000256623	8.58387e-05	0.00277922	0.000982091	0.453427	0.00447482	0.000866372	0.000579064	0	0.000776	0	0.010831	0.000368606	7.74319e-05	0.000262409	0.000115844	0.472162	0.00548673	0	0	0	0
phosphoenolpyruvate	M+0	0.493393	0.0260568	0.491507	0.0217372	0.494468	0.00521607	0.999097	0.034003	1	0	0.53682	0.0407658	0.465866	0.0344857	0.488935	0.0141274	0.491697	0.0315563	1	0	1	0	0.542877	0.00217013	0.508787	0.00167766	0.518893	0.0148781	0.999312	3.00171e-05	1	0
	M+1	0.500246	0.0240419	0.507791	0.0209827	0.0281223	0.00373594	0.000902989	0.034003	0	0	0.463119	0.0407826	0.534097	0.0344944	7.51223e-06	5.66953e-06	1.96735e-06	2.84574e-06	0	0	0	0	0.45667	0.00187507	0.490922	0.00177096	0.0147118	0.00288329	0.000687815	3.00171e-05	0	0
	M+2	0.00596568	0.00202651	0.000430286	0.000579734	0.0822732	0.00113674	0	0.034003	0	0	1.09779e-06	5.46808e-07	4.44313e-07	1.79115e-07	0.0388314	0.0234281	0.508284	0.0315428	0	0	0	0	9.4276e-05	0.000107495	2.9459e-05	2.00453e-05	0.0198452	0.00634484	0	0	0	0
	M+3	0.00039559	1.15592e-05	0.000271256	0.00017478	0.395136	0.000343385	0	0.034003	0	0	6.00427e-05	1.62863e-05	3.70041e-05	8.53732e-06	0.472227	0.0375612	1.72035e-05	1.64454e-05	0	0	0	0	0.000358146	0.000187569	0.000261758	7.32587e-05	0.44655	0.00564992	0	0	0	0
pyruvate	M+0	0.496769	0.03521	0.518535	0.0100961	0.439104	0.00238946	N/A	N/A	N/A	N/A	0.648705	0.0100317	0.647653	0.020467	0.579767	0.0110128	0.608007	0.0278615	N/A	N/A	N/A	N/A	0.551788	0.00484567	0.525067	0.0124316	0.34586	0.00316371	N/A	N/A	N/A	N/A
	M+1	0.500151	0.0378236	0.478515	0.010568	0.0789387	0.00586844	N/A	N/A	N/A	N/A	0.338678	0.00749838	0.342312	0.0232672	0.0364842	0.00294857	3.37599e-05	3.78659e-05	N/A	N/A	N/A	N/A	0.44558	0.00467912	0.473833	0.0126646	0.172322	0.00383675	N/A	N/A	N/A	N/A
	M+2	0.00219454	0.00192	0.00173493	0.000400294	0.251938	0.00757382	N/A	N/A	N/A	N/A	0.0122421	0.00254633	0.00964698	0.00281235	0.106906	0.016951	0.391292	0.0283291	N/A	N/A	N/A	N/A	0.00217176	0.000226478	0.000556878	0.000120176	0.212616	0.00228721	N/A	N/A	N/A	N/A
	M+3	0.000884961	0.000693617	0.00121578	7.1566e-05	0.23002	0.0110528	N/A	N/A	N/A	N/A	0.000375416	1.30132e-05	0.000387874	1.20861e-05	0.276843	0.00888681	0.000667656	0.000723385	N/A	N/A	N/A	N/A	0.000460189	5.9935e-05	0.000542991	0.000112808	0.269202	0.00471324	N/A	N/A	N/A	N/A
α-ketoglutarate	M+0	0.332396	0.00833912	0.323673	0.0185779	0.289125	0.00569712	N/A	N/A	N/A	N/A	0.369099	0.00023713	0.320848	0.0210286	0.287741	0.0265585	0.776226	0.00807593	N/A	N/A	N/A	N/A	0.310242	0.00815197	0.265226	0.00650681	0.294354	0.0161305	N/A	N/A	N/A	N/A
	M+1	0.446132	0.0013452	0.442526	0.00491714	0.0518457	0.00093535	N/A	N/A	N/A	N/A	0.42412	0.0010422	0.44435	0.0113888	0.0662514	0.0114994	1.41342e-06	2.08945e-06	N/A	N/A	N/A	N/A	0.490747	0.00750813	0.488322	0.00367202	0.00677263	0.00264704	N/A	N/A	N/A	N/A
	M+2	0.221365	0.0096962	0.233706	0.0235204	0.287843	0.0370436	N/A	N/A	N/A	N/A	0.206655	0.000806236	0.234709	0.00964935	0.313539	0.00371835	0.154278	0.0054297	N/A	N/A	N/A	N/A	0.198869	0.000644029	0.246368	0.0101886	0.468981	0.00241893	N/A	N/A	N/A	N/A
	M+3	4.48535e-07	1.08137e-07	3.54002e-07	1.94671e-07	0.159813	0.0191834	N/A	N/A	N/A	N/A	6.35024e-07	1.33254e-08	3.21839e-07	7.16039e-08	0.114451	0.00908354	5.35995e-05	7.32257e-05	N/A	N/A	N/A	N/A	8.15026e-07	5.08678e-09	2.6054e-07	6.30054e-08	0.0122016	0.00680768	N/A	N/A	N/A	N/A
	M+4	4.65621e-05	5.43232e-06	4.07099e-05	1.15219e-05	0.14476	0.00724636	N/A	N/A	N/A	N/A	5.50025e-05	5.37608e-07	3.96352e-05	4.35182e-06	0.166012	0.00560477	0.0692879	0.00440248	N/A	N/A	N/A	N/A	6.20476e-05	1.07938e-07	3.58216e-05	4.41994e-06	0.216603	0.00276391	N/A	N/A	N/A	N/A
	M+5	6.04733e-05	6.33211e-06	5.35072e-05	1.36507e-05	0.0666134	0.00398137	N/A	N/A	N/A	N/A	7.01681e-05	6.15744e-07	5.23337e-05	5.12855e-06	0.0520049	0.00786201	0.000152868	0.000164019	N/A	N/A	N/A	N/A	7.84146e-05	7.60941e-08	4.79485e-05	5.32887e-06	0.00108707	0.00149295	N/A	N/A	N/A	N/A
malate	M+0	0.543081	0.00388699	0.536883	0.00763396	0.427892	0.00623265	N/A	N/A	N/A	N/A	0.564978	0.0206704	0.529344	0.00543696	0.446722	0.0054091	0.642233	0.00828439	N/A	N/A	N/A	N/A	0.529824	0.00274201	0.497351	0.00365731	0.479388	0.00383005	N/A	N/A	N/A	N/A
	M+1	0.452116	0.00362842	0.460213	0.00752449	0.114084	0.00526051	N/A	N/A	N/A	N/A	0.430253	0.0202366	0.469651	0.00617257	0.0962377	0.0013403	4.73448e-06	4.8975e-06	N/A	N/A	N/A	N/A	0.469011	0.00272528	0.50211	0.00340945	0.0271275	0.000318419	N/A	N/A	N/A	N/A
	M+2	0.00410847	6.29386e-05	0.00221828	0.000444592	0.112187	0.00334588	N/A	N/A	N/A	N/A	0.00419876	0.000120904	0.00039796	0.000514093	0.0771735	0.00209977	0.357456	0.0082904	N/A	N/A	N/A	N/A	0.000459289	1.33555e-05	8.55999e-05	7.97036e-05	0.0276744	0.0022669	N/A	N/A	N/A	N/A
	M+3	0.00035556	0.000161971	0.00034669	0.000173909	0.284203	0.00389761	N/A	N/A	N/A	N/A	0.000251056	0.000153689	0.000299791	8.27469e-05	0.315198	0.00905379	0.000152498	0.000126735	N/A	N/A	N/A	N/A	0.000330816	1.47768e-06	0.000214428	8.71668e-05	0.461628	0.005986	N/A	N/A	N/A	N/A
	M+4	0.000339663	0.000159538	0.000338249	0.000161205	0.0616347	0.00152386	N/A	N/A	N/A	N/A	0.000319586	0.00015926	0.000307863	0.000138766	0.0646686	0.00440415	0.000153301	4.66695e-05	N/A	N/A	N/A	N/A	0.00037522	1.89726e-06	0.000238692	8.09956e-05	0.00418193	0.000429379	N/A	N/A	N/A	N/A
fumarate	M+0	0.559012	0.0015611	0.560364	0.00480091	0.459302	0.000583916	N/A	N/A	N/A	N/A	0.590699	0.00206036	0.548006	0.0104255	0.474892	0.00521495	N/A	N/A	N/A	N/A	N/A	N/A	0.541507	0.00845284	0.503058	0.0106527	0.490674	0.00542374	N/A	N/A	N/A	N/A
	M+1	0.433637	0.00695245	0.438437	0.0052577	0.115015	0.00361574	N/A	N/A	N/A	N/A	0.405793	0.0027275	0.451685	0.0100863	0.0995672	0.00437539	N/A	N/A	N/A	N/A	N/A	N/A	0.455869	0.00863729	0.496333	0.011205	0.0278762	0.00167132	N/A	N/A	N/A	N/A
	M+2	0.00680603	0.00512087	0.000501925	0.000356961	0.106333	0.00313991	N/A	N/A	N/A	N/A	0.00305743	0.00432212	4.12734e-05	5.7225e-05	0.071139	0.000983893	N/A	N/A	N/A	N/A	N/A	N/A	0.00180929	0.00018239	0.000172515	0.000231836	0.0231705	0.00160704	N/A	N/A	N/A	N/A
	M+3	0.000230582	0.000119191	0.000327532	4.77316e-05	0.262375	0.00517501	N/A	N/A	N/A	N/A	0.000202886	0.000208243	0.000123524	0.000131957	0.275582	0.00531436	N/A	N/A	N/A	N/A	N/A	N/A	0.000379203	7.39284e-07	0.000202004	0.000151959	0.451434	0.00134533	N/A	N/A	N/A	N/A
	M+4	0.000314966	0.000151287	0.000369248	5.21025e-05	0.0569749	0.000996729	N/A	N/A	N/A	N/A	0.000248168	0.000257505	0.000144093	0.000150027	0.0788195	0.00713781	N/A	N/A	N/A	N/A	N/A	N/A	0.000435076	1.32142e-06	0.000234262	0.000168503	0.00684493	0.00414268	N/A	N/A	N/A	N/A
succinate	M+0	0.808086	0.0182229	0.789034	0.00679107	0.724085	0.0171991	N/A	N/A	N/A	N/A	0.674189	0.00549074	0.648349	0.00919914	0.557792	0.0318789	0.691691	0.0103675	N/A	N/A	N/A	N/A	0.599111	0.000609254	0.562375	0.00206568	0.55671	0.00820027	N/A	N/A	N/A	N/A
	M+1	0.187385	0.0181797	0.209542	0.00657862	0.0514625	0.00616341	N/A	N/A	N/A	N/A	0.315381	0.00614926	0.341565	0.00378341	0.0939679	0.00977442	6.33414e-06	1.19801e-05	N/A	N/A	N/A	N/A	0.396289	4.9819e-05	0.434441	0.00173397	0.0203169	0.000796343	N/A	N/A	N/A	N/A
	M+2	0.00415144	4.55799e-05	0.000649534	0.000180523	0.0573986	0.00524857	N/A	N/A	N/A	N/A	0.00966934	0.000663804	0.00511478	0.000487201	0.063276	0.0106263	0.305935	0.0128347	N/A	N/A	N/A	N/A	0.00390017	0.000229059	0.00256702	0.000121828	0.0230856	0.0005939	N/A	N/A	N/A	N/A
	M+3	0.000166024	2.15681e-06	0.000376062	1.51325e-05	0.137274	0.00392814	N/A	N/A	N/A	N/A	0.000334005	4.25539e-06	0.00114969	0.00111136	0.212639	0.00337256	0.00227049	0.00292252	N/A	N/A	N/A	N/A	0.000359859	0.000169654	0.000374996	0.000188541	0.392464	0.00444272	N/A	N/A	N/A	N/A
	M+4	0.000211674	2.05188e-07	0.000398499	1.67902e-05	0.0297794	0.00185901	N/A	N/A	N/A	N/A	0.000426841	1.02604e-06	0.00382167	0.00479157	0.0723248	0.00810568	9.68172e-05	0.000107676	N/A	N/A	N/A	N/A	0.000340429	0.000160721	0.000242149	2.13361e-05	0.0074237	0.00236731	N/A	N/A	N/A	N/A
aspartate	M+0	0.505485	0.00549657	0.499483	0.00562781	0.346758	0.000953537	N/A	N/A	N/A	N/A	0.506849	0.00288783	0.492253	0.00128943	0.350631	0.00589292	0.497931	0.00222972	N/A	N/A	N/A	N/A	0.525355	0.00288227	0.492163	0.00211345	0.506228	0.0384413	N/A	N/A	N/A	N/A
	M+1	0.490574	0.00404095	0.498332	0.00468979	0.162276	0.000938357	N/A	N/A	N/A	N/A	0.489685	0.00299634	0.506797	0.00119195	0.143672	0.00617229	1.35833e-06	2.54645e-07	N/A	N/A	N/A	N/A	0.473214	0.0032973	0.507214	0.00170657	0.0266148	0.000620564	N/A	N/A	N/A	N/A
	M+2	0.0030025	0.00147196	0.00132731	0.000799874	0.114572	0.0011427	N/A	N/A	N/A	N/A	0.00281017	0.000413501	0.000255366	6.5999e-05	0.0908697	0.00113487	0.499993	0.00208541	N/A	N/A	N/A	N/A	0.000689779	0.00035607	0.00014281	0.000189735	0.0245551	0.000751619	N/A	N/A	N/A	N/A
	M+3	0.000483543	1.41062e-05	0.000427074	0.0001018	0.285426	0.00454488	N/A	N/A	N/A	N/A	0.000290946	0.000201163	0.000349956	1.33547e-05	0.32471	0.00532467	0.00196043	0.000644009	N/A	N/A	N/A	N/A	0.000346817	2.75891e-05	0.000223324	0.000101217	0.440576	0.0387947	N/A	N/A	N/A	N/A
	M+4	0.000454741	2.22968e-06	0.000431178	3.63452e-05	0.0909674	0.00341736	N/A	N/A	N/A	N/A	0.000364242	0.000103827	0.00034508	1.81263e-05	0.0901177	0.00391043	0.000114204	4.85703e-06	N/A	N/A	N/A	N/A	0.00039413	3.13705e-05	0.000257131	0.000115921	0.00202556	0.00172564	N/A	N/A	N/A	N/A
asparagine	M+0	0.504033	0.0124215	0.509101	0.00715318	0.350444	0.00462211	N/A	N/A	N/A	N/A	0.52522	0.0334067	0.535671	0.0002678	0.677496	0.0290865	0.444874	0.0395711	N/A	N/A	N/A	N/A	0.54087	0.00338246	0.502454	0.0166045	0.449468	0.0854068	N/A	N/A	N/A	N/A
	M+1	0.495614	0.0122257	0.490729	0.00714462	0.146446	0.00900615	N/A	N/A	N/A	N/A	0.474704	0.0334255	0.464248	0.000267961	0.0503655	0.0172466	0.207578	0.0457599	N/A	N/A	N/A	N/A	0.458836	0.00316443	0.497392	0.0165962	0.0877058	0.0500523	N/A	N/A	N/A	N/A
	M+2	3.56677e-05	3.87625e-05	4.91317e-06	5.4618e-07	0.1157	0.00535581	N/A	N/A	N/A	N/A	5.52294e-07	2.22186e-07	6.01753e-07	2.00466e-09	0.045865	0.00891138	0.346355	0.0109241	N/A	N/A	N/A	N/A	9.6842e-06	9.22359e-06	3.01143e-06	1.81909e-06	0.00599744	0.00839574	N/A	N/A	N/A	N/A
	M+3	0.000145493	7.35558e-05	7.41712e-05	3.61666e-06	0.307085	0.0026046	N/A	N/A	N/A	N/A	3.4029e-05	8.60558e-06	3.62906e-05	7.40425e-08	0.178671	0.00450689	0.000917615	0.00182016	N/A	N/A	N/A	N/A	0.000131565	9.98167e-05	6.80871e-05	1.93192e-06	0.456753	0.0438266	N/A	N/A	N/A	N/A
	M+4	0.000172484	8.35772e-05	9.10064e-05	4.40013e-06	0.0803245	0.00163283	N/A	N/A	N/A	N/A	4.1428e-05	9.96266e-06	4.40772e-05	8.53735e-08	0.0476018	0.00743544	0.000275912	0.000170383	N/A	N/A	N/A	N/A	0.000151899	0.000108988	8.26636e-05	4.50935e-06	7.58829e-05	7.63723e-05	N/A	N/A	N/A	N/A
glutamate	M+0	0.268689	0.00153894	0.265728	0.00146641	0.215786	0.00685816	N/A	N/A	N/A	N/A	0.265824	0.00878861	0.255186	0.00165075	0.200203	0.00996767	0.288576	0.0129037	N/A	N/A	N/A	N/A	0.300349	0.00323834	0.260132	0.000503176	0.268521	0.00625723	N/A	N/A	N/A	N/A
	M+1	0.492264	0.00122143	0.489779	0.0011964	0.0781633	0.00373814	N/A	N/A	N/A	N/A	0.496644	0.00463211	0.494478	0.00232885	0.0745782	0.00949516	1.07295e-05	4.68692e-06	N/A	N/A	N/A	N/A	0.48797	0.00481235	0.495019	0.00223123	0.00842525	0.00166984	N/A	N/A	N/A	N/A
	M+2	0.237818	0.000232687	0.243401	0.000247839	0.358891	0.00574629	N/A	N/A	N/A	N/A	0.235068	0.00378505	0.248685	0.000533038	0.360259	0.00510959	0.479208	0.00815433	N/A	N/A	N/A	N/A	0.21039	0.00158431	0.243677	0.00167299	0.476114	0.00205106	N/A	N/A	N/A	N/A
	M+3	0.000431814	6.6823e-05	0.000328603	1.60243e-05	0.131951	0.00534884	N/A	N/A	N/A	N/A	0.000963673	0.00048765	0.000794299	0.000131677	0.133935	0.00750018	1.22733e-05	6.38247e-06	N/A	N/A	N/A	N/A	0.000453779	2.6128e-06	0.000348543	5.47104e-05	0.0167661	0.00351476	N/A	N/A	N/A	N/A
	M+4	0.000385212	9.02744e-06	0.000368489	3.08087e-06	0.157494	0.00197353	N/A	N/A	N/A	N/A	0.000469055	5.1872e-05	0.000414593	6.45151e-06	0.169188	0.00807716	0.23188	0.00481417	N/A	N/A	N/A	N/A	0.000410692	1.14972e-05	0.000389241	3.45287e-07	0.222718	0.00172371	N/A	N/A	N/A	N/A
	M+5	0.000410939	8.97625e-06	0.000394966	3.06558e-06	0.0577151	0.00154394	N/A	N/A	N/A	N/A	0.00103128	0.00080723	0.000442052	6.93827e-06	0.0618368	0.00615907	0.000312899	5.89231e-05	N/A	N/A	N/A	N/A	0.000426599	1.41217e-06	0.000434586	8.88756e-09	0.00745534	0.00139998	N/A	N/A	N/A	N/A
glutamine	M+0	0.265609	0.00127489	0.251664	0.0166254	0.210024	0.00696925	N/A	N/A	N/A	N/A	0.278204	0.00237326	0.250018	0.0104465	0.197149	0.00979452	0.269974	0.00306005	N/A	N/A	N/A	N/A	0.297666	0.00395449	0.259734	0.00522318	0.258841	0.00356251	N/A	N/A	N/A	N/A
	M+1	0.492425	0.00139517	0.504585	0.0198735	0.0751198	0.00276644	N/A	N/A	N/A	N/A	0.488869	0.00565761	0.506438	0.00738848	0.069622	0.00569629	6.97267e-06	8.14551e-06	N/A	N/A	N/A	N/A	0.487436	0.00206941	0.491895	0.00100008	0.00578304	0.00243983	N/A	N/A	N/A	N/A
	M+2	0.24127	0.00246837	0.243469	0.003136	0.372197	0.00107894	N/A	N/A	N/A	N/A	0.231981	0.00274548	0.242904	0.00307999	0.375285	0.00457066	0.506084	0.00404974	N/A	N/A	N/A	N/A	0.213496	0.00213	0.247345	0.00637162	0.470703	0.0103757	N/A	N/A	N/A	N/A
	M+3	0.000103026	8.41652e-05	6.39362e-06	6.22667e-06	0.134255	0.00263731	N/A	N/A	N/A	N/A	0.00017708	0.000184368	7.01511e-05	8.20271e-06	0.130395	0.0128058	6.3747e-06	3.81482e-06	N/A	N/A	N/A	N/A	0.000575525	0.000206688	0.000284464	0.000102039	0.0133646	0.00184239	N/A	N/A	N/A	N/A
	M+4	0.00028214	5.91131e-05	0.000125876	5.09297e-05	0.154897	0.00527854	N/A	N/A	N/A	N/A	0.000314547	9.79216e-05	0.000270629	7.08844e-06	0.170804	0.0106027	0.223717	0.0041076	N/A	N/A	N/A	N/A	0.000401475	1.92077e-05	0.000357109	2.36977e-05	0.243037	0.00717103	N/A	N/A	N/A	N/A
	M+5	0.000310143	5.84147e-05	0.000150106	5.49953e-05	0.0535062	0.00264053	N/A	N/A	N/A	N/A	0.000454592	0.00025658	0.000299382	6.65723e-06	0.0567444	0.00646578	0.000211447	6.95554e-05	N/A	N/A	N/A	N/A	0.000424683	1.90185e-05	0.00038424	2.26246e-05	0.00827122	0.00248496	N/A	N/A	N/A	N/A
citrulline	M+0	0.270936	0.00637243	0.262479	0.00439477	0.155387	0.00909222	N/A	N/A	N/A	N/A	0.264876	0.00671803	0.238346	0.0148666	0.161516	0.0312856	0.288836	0.0322718	N/A	N/A	N/A	N/A	0.269168	0.00430315	0.287142	0.0482618	0.486142	0.297232	N/A	N/A	N/A	N/A
	M+1	0.496069	0.00238751	0.505516	0.00394929	0.121613	0.000227647	N/A	N/A	N/A	N/A	0.517588	0.00353327	0.514273	0.0269915	0.108508	0.00355972	0.00369229	0.00738367	N/A	N/A	N/A	N/A	0.547512	0.00518189	0.487991	0.0105747	1.55066e-07	2.12751e-07	N/A	N/A	N/A	N/A
	M+2	0.231891	0.00921845	0.231445	0.00882069	0.277764	0.00556464	N/A	N/A	N/A	N/A	0.217084	0.010659	0.247082	0.012171	0.274532	0.0278645	0.47428	0.01653	N/A	N/A	N/A	N/A	0.183195	0.00088059	0.224176	0.0590863	0.371222	0.204303	N/A	N/A	N/A	N/A
	M+3	0.000225141	0.000239743	8.15705e-06	9.83221e-06	0.198799	0.0220199	N/A	N/A	N/A	N/A	4.56633e-06	5.63057e-06	2.61919e-06	1.03089e-06	0.191819	0.00305211	2.16883e-06	4.07378e-06	N/A	N/A	N/A	N/A	3.30831e-07	9.71694e-09	8.50419e-06	7.47778e-06	1.2857e-06	1.67714e-06	N/A	N/A	N/A	N/A
	M+4	0.000265391	7.2444e-05	0.000160807	0.000143413	0.151004	0.00804054	N/A	N/A	N/A	N/A	0.000128842	0.000121494	8.09926e-05	1.36154e-05	0.166873	0.0187374	0.233153	0.0294878	N/A	N/A	N/A	N/A	3.29672e-05	5.23477e-07	0.000199762	7.84815e-05	0.142617	0.0929263	N/A	N/A	N/A	N/A
	M+5	0.000308339	7.22382e-05	0.00020011	0.000164681	0.0857203	0.0050594	N/A	N/A	N/A	N/A	0.000163491	0.000143278	0.000110549	1.58371e-05	0.0926692	0.02051	5.74557e-06	7.0262e-06	N/A	N/A	N/A	N/A	4.80631e-05	6.72132e-07	0.000247401	8.28035e-05	4.40223e-06	1.86048e-06	N/A	N/A	N/A	N/A
	M+6	0.000304171	7.40857e-05	0.000191161	0.000158712	0.00971148	0.00415421	N/A	N/A	N/A	N/A	0.000155255	0.000137265	0.000105246	1.55716e-05	0.004083	0.00215604	3.11032e-05	2.88248e-05	N/A	N/A	N/A	N/A	4.46941e-05	6.4903e-07	0.000235346	8.10721e-05	1.3072e-05	5.74015e-06	N/A	N/A	N/A	N/A
ornithine	M+0	0.274817	0.00339082	0.264618	0.0154795	0.223674	0.00706803	N/A	N/A	N/A	N/A	0.270707	0.036291	0.224106	0.0051964	0.212744	0.00955017	0.250199	0.0231146	N/A	N/A	N/A	N/A	0.286947	0.0291529	0.221792	0.0506828	0.476819	0.278417	N/A	N/A	N/A	N/A
	M+1	0.490743	0.0053115	0.481109	0.0310349	0.0878803	0.00620103	N/A	N/A	N/A	N/A	0.50572	0.00589209	0.521812	0.00572315	0.0474194	0.00847491	1.23508e-05	2.34646e-05	N/A	N/A	N/A	N/A	0.547962	0.00221679	0.580229	0.0298252	0.00580513	0.00820969	N/A	N/A	N/A	N/A
	M+2	0.234286	0.0018406	0.253873	0.0153129	0.36405	0.0132688	N/A	N/A	N/A	N/A	0.22346	0.0304347	0.254002	0.0109298	0.461182	0.0146232	0.529323	0.0234763	N/A	N/A	N/A	N/A	0.164876	0.031436	0.19782	0.0208845	0.397669	0.1786	N/A	N/A	N/A	N/A
	M+3	1.30028e-06	1.3361e-06	6.42206e-06	5.18584e-06	0.125929	0.00936068	N/A	N/A	N/A	N/A	5.21916e-07	3.45733e-07	2.36956e-07	6.10478e-08	0.101572	0.0320171	0.000173378	0.000331155	N/A	N/A	N/A	N/A	2.50867e-06	1.84929e-06	1.05393e-06	4.3801e-07	7.33427e-07	7.11029e-07	N/A	N/A	N/A	N/A
	M+4	6.785e-05	3.65283e-05	0.00018087	0.000112242	0.1513	0.00394945	N/A	N/A	N/A	N/A	4.8845e-05	1.64015e-05	3.42926e-05	4.56997e-06	0.142404	0.0323	0.220265	0.0116241	N/A	N/A	N/A	N/A	9.64374e-05	3.12212e-05	6.98052e-05	1.26436e-05	0.119584	0.091634	N/A	N/A	N/A	N/A
	M+5	8.52272e-05	4.22131e-05	0.000212518	0.00012503	0.0471659	0.0132277	N/A	N/A	N/A	N/A	6.32289e-05	1.90124e-05	4.62729e-05	5.56396e-06	0.0346779	0.0138309	2.7096e-05	4.61714e-05	N/A	N/A	N/A	N/A	0.000116108	3.32914e-05	8.77636e-05	1.37963e-05	0.000121103	2.80109e-05	N/A	N/A	N/A	N/A
N-acetyl-L-ornithine	M+0	0.135614	0.0224834	0.137666	0.0674073	0.152561	0.00457815	N/A	N/A	N/A	N/A	0.137016	0.00411225	0.12912	0.0104469	0.106529	0.0108146	0.137729	0.0121427	N/A	N/A	N/A	N/A	0.193579	0.0236846	0.137964	0.0159019	0.163297	0.0375163	N/A	N/A	N/A	N/A
	M+1	0.396236	0.00136454	0.460938	0.00695216	0.00196062	0.00191143	N/A	N/A	N/A	N/A	0.391097	0.00922042	0.384907	0.00494656	0.037644	0.00532375	0.000236497	0.00029564	N/A	N/A	N/A	N/A	0.387614	0.00285954	0.375761	0.022642	0.000170563	0.000239963	N/A	N/A	N/A	N/A
	M+2	0.39616	0.0166212	0.342672	0.0411639	0.276761	0.133679	N/A	N/A	N/A	N/A	0.366327	0.0149664	0.370456	0.00430331	0.281925	0.0143144	0.391087	0.0194164	N/A	N/A	N/A	N/A	0.336986	0.0112159	0.391311	0.055891	0.387068	0.00913764	N/A	N/A	N/A	N/A
	M+3	0.0713403	0.00452919	0.0579724	0.0194393	0.0628989	0.0210345	N/A	N/A	N/A	N/A	0.104948	0.00971461	0.115083	0.00120296	0.11206	0.0154029	7.50703e-06	2.97077e-06	N/A	N/A	N/A	N/A	0.0812181	0.015414	0.094436	0.0174247	0.0125241	0.0177117	N/A	N/A	N/A	N/A
	M+4	1.31553e-05	2.54823e-06	2.76117e-05	2.06933e-05	0.354322	0.11496	N/A	N/A	N/A	N/A	1.22813e-05	1.02087e-05	2.87633e-06	1.30064e-07	0.262227	0.0131694	0.363245	0.0126649	N/A	N/A	N/A	N/A	1.04075e-05	5.6448e-06	6.14543e-06	3.22565e-06	0.33041	0.029569	N/A	N/A	N/A	N/A
	M+5	0.000190054	1.02404e-05	0.00022201	4.63102e-05	0.105234	0.0515519	N/A	N/A	N/A	N/A	0.00017509	4.40663e-05	0.000119444	1.88496e-06	0.101997	0.0116922	0.000349842	0.000390657	N/A	N/A	N/A	N/A	0.000174738	2.82399e-05	0.00014999	2.55277e-05	0.0043995	0.00617734	N/A	N/A	N/A	N/A
	M+6	0.000226572	9.30483e-06	0.000254127	4.01705e-05	0.0359827	0.00491936	N/A	N/A	N/A	N/A	0.000214914	4.44159e-05	0.000159023	1.95314e-06	0.0745616	0.00130762	0.107165	0.00623875	N/A	N/A	N/A	N/A	0.000212323	2.59763e-05	0.000189063	2.45423e-05	0.102057	0.0337742	N/A	N/A	N/A	N/A
	M+7	0.000219712	9.43835e-06	0.000247467	4.0821e-05	0.0102794	0.0140511	N/A	N/A	N/A	N/A	0.000208485	4.48983e-05	0.000152455	1.96085e-06	0.0230564	0.00457192	0.000180071	7.65419e-05	N/A	N/A	N/A	N/A	0.000205527	2.59551e-05	0.000182279	2.43538e-05	7.37432e-05	4.44022e-05	N/A	N/A	N/A	N/A
isoleucine	M+0	0.208921	0.00939764	0.189448	0.00401915	0.19279	0.00274868	N/A	N/A	N/A	N/A	0.190344	0.00102425	0.16924	0.00328815	0.180675	0.0129003	0.176452	0.0055701	N/A	N/A	N/A	N/A	0.419635	0.0117723	0.379625	0.03312	0.644755	0.326893	N/A	N/A	N/A	N/A
	M+1	0.362894	0.00661998	0.362531	0.00360156	0.0878101	0.00168234	N/A	N/A	N/A	N/A	0.359163	0.000286307	0.359251	0.000552327	0.00994333	0.00203809	0.00181662	0.00167298	N/A	N/A	N/A	N/A	0.400348	0.0142547	0.384214	0.0166131	0.0132731	0.0187683	N/A	N/A	N/A	N/A
	M+2	0.324087	0.00101761	0.341719	0.000934934	0.276893	0.00453744	N/A	N/A	N/A	N/A	0.340757	0.00209141	0.349554	0.0052755	0.353476	0.00718256	0.380223	0.00495882	N/A	N/A	N/A	N/A	0.177601	0.000326216	0.231441	0.0223436	0.122376	0.109219	N/A	N/A	N/A	N/A
	M+3	0.102564	0.00180738	0.105102	0.00105321	0.144424	0.00169616	N/A	N/A	N/A	N/A	0.108349	0.00295287	0.120168	0.00168955	0.0152534	0.00152254	0.00292974	0.00186896	N/A	N/A	N/A	N/A	0.0017186	0.00240895	0.00390514	0.00549188	0.0965145	0.0826746	N/A	N/A	N/A	N/A
	M+4	0.000682422	4.31556e-05	0.000404921	0.000237651	0.197258	0.00802923	N/A	N/A	N/A	N/A	0.000553245	0.00010643	0.0009158	0.000237826	0.335033	0.000650571	0.341576	0.0041337	N/A	N/A	N/A	N/A	0.000197749	9.20667e-05	0.00022437	8.38178e-05	0.0342848	0.0319653	N/A	N/A	N/A	N/A
	M+5	0.000421478	2.28575e-06	0.000391841	3.23994e-05	0.0608097	0.00100085	N/A	N/A	N/A	N/A	0.000412018	9.0612e-06	0.000430011	8.29872e-06	0.00589324	0.000681601	0.00182221	0.00144896	N/A	N/A	N/A	N/A	0.000252727	8.55054e-05	0.000296619	0.000127929	0.0870213	0.0820383	N/A	N/A	N/A	N/A
	M+6	0.000430021	1.89429e-06	0.000403578	2.92634e-05	0.0400157	0.00175778	N/A	N/A	N/A	N/A	0.000422026	8.0305e-06	0.000441024	8.40225e-06	0.0997264	0.000824968	0.0951798	0.00206289	N/A	N/A	N/A	N/A	0.000246377	7.51538e-05	0.000294013	0.000133114	0.00177581	0.00222727	N/A	N/A	N/A	N/A
leucine	M+0	0.263975	0.0124097	0.2341	0.0143543	0.236625	0.00180312	N/A	N/A	N/A	N/A	0.205357	0.00545023	0.199393	0.00130652	0.205171	0.016252	0.173767	0.0061965	N/A	N/A	N/A	N/A	0.209117	0.00927966	0.181382	0.00515872	0.372242	0.23918	N/A	N/A	N/A	N/A
	M+1	0.329875	3.53553e-05	0.342	0.00282843	0.05175	0.00127279	N/A	N/A	N/A	N/A	0.35783	0.00154229	0.344519	0.000851122	0.0107252	0.000749284	0.00553427	0.002402	N/A	N/A	N/A	N/A	0.388739	0.000955646	0.37079	0.0074906	0.00136049	0.00134009	N/A	N/A	N/A	N/A
	M+2	0.306575	0.00993485	0.325575	0.016016	0.297525	0.00137886	N/A	N/A	N/A	N/A	0.330271	0.00582831	0.345882	0.00663323	0.343597	0.00717579	0.363727	0.00257714	N/A	N/A	N/A	N/A	0.320858	0.00346215	0.341141	0.000667739	0.297117	0.118554	N/A	N/A	N/A	N/A
	M+3	0.0992	0.00304056	0.098	0.00452548	0.091175	0.0016617	N/A	N/A	N/A	N/A	0.10524	0.00205715	0.108979	0.00459369	0.020797	0.00211703	0.0137646	0.00383786	N/A	N/A	N/A	N/A	0.0805734	0.00489179	0.105678	0.0024837	0.00221236	0.000915938	N/A	N/A	N/A	N/A
	M+4	0.000375	0.00053033	0.000330475	6.33073e-05	0.229725	0.00335876	N/A	N/A	N/A	N/A	0.000481436	0.000114099	0.000419593	9.53969e-05	0.313779	0.00102923	0.335633	0.00373444	N/A	N/A	N/A	N/A	7.96225e-05	1.25557e-05	0.000162022	0.000152434	0.253326	0.0926936	N/A	N/A	N/A	N/A
	M+5	0	0	0	0	0.036875	0.00187383	N/A	N/A	N/A	N/A	0.000405005	1.19638e-05	0.000398041	1.21797e-05	0.0104698	0.000923027	0.00548159	0.00198073	N/A	N/A	N/A	N/A	0.000306763	9.45354e-06	0.00048399	0.0002833	0.00153698	0.00174544	N/A	N/A	N/A	N/A
	M+6	0	0	0	0	0.0563	0.00424264	N/A	N/A	N/A	N/A	0.000415133	1.07187e-05	0.000409272	1.05327e-05	0.0954615	0.00425763	0.102092	0.00354413	N/A	N/A	N/A	N/A	0.000325485	7.92368e-06	0.000363625	8.01852e-05	0.0722053	0.023931	N/A	N/A	N/A	N/A
valine	M+0	0.300799	0.00696391	0.314831	0.00114998	0.264625	0.00264641	N/A	N/A	N/A	N/A	0.305088	0.00635333	0.296083	0.00243186	0.273825	0.0172457	0.236468	0.00756551	N/A	N/A	N/A	N/A	0.297922	0.00341511	0.258973	0.00793276	0.281147	0.0500439	N/A	N/A	N/A	N/A
	M+1	0.47057	0.00492707	0.457272	0.000360312	0.0593215	0.00215419	N/A	N/A	N/A	N/A	0.46088	0.000968206	0.461053	0.00317854	0.0368985	0.00428822	0.0182502	0.00287931	N/A	N/A	N/A	N/A	0.467222	0.00607413	0.469827	0.00308572	0.0404552	0.00834754	N/A	N/A	N/A	N/A
	M+2	0.2271	0.00216186	0.226283	0.000663585	0.339365	0.000668761	N/A	N/A	N/A	N/A	0.227201	0.0073454	0.236035	0.000536858	0.28497	0.00717921	0.45777	0.00621775	N/A	N/A	N/A	N/A	0.219857	0.00116582	0.258926	0.0058531	0.387003	0.0145555	N/A	N/A	N/A	N/A
	M+3	0.000666805	9.7087e-05	0.000749043	0.000107599	0.128858	0.000508551	N/A	N/A	N/A	N/A	0.00597462	0.00197854	0.00597411	0.000212868	0.180264	0.000203238	0.0462573	0.00170977	N/A	N/A	N/A	N/A	0.0142166	0.00150838	0.011315	0.00079037	0.0797817	0.0141607	N/A	N/A	N/A	N/A
	M+4	0.000429134	1.9445e-05	0.000426483	1.12372e-05	0.138637	0.000699068	N/A	N/A	N/A	N/A	0.000397517	1.56677e-05	0.000395853	2.28186e-06	0.0827024	0.00744477	0.215872	0.00587104	N/A	N/A	N/A	N/A	0.000334515	1.19547e-05	0.000489832	0.000190607	0.164795	0.0116301	N/A	N/A	N/A	N/A
	M+5	0.000435014	8.49171e-06	0.000437992	7.24965e-06	0.069194	4.66406e-05	N/A	N/A	N/A	N/A	0.000458841	2.60018e-06	0.000458332	7.62682e-07	0.14134	0.00186973	0.0253826	0.00146974	N/A	N/A	N/A	N/A	0.000447697	3.23395e-06	0.0004697	2.50873e-05	0.0468179	0.00135009	N/A	N/A	N/A	N/A
methionine	M+0	0.542831	0.0093592	0.582575	0.000388909	0.276091	0.000819784	N/A	N/A	N/A	N/A	0.452344	0.0173991	0.455398	0.0182846	0.247197	0.0109829	0.548269	0.00202819	N/A	N/A	N/A	N/A	0.368176	0.0159544	0.298993	0.0431907	0.31083	0.090354	N/A	N/A	N/A	N/A
	M+1	0.457096	0.00936568	0.417425	0.000388909	0.171916	0.0120467	N/A	N/A	N/A	N/A	0.491594	0.0280871	0.508249	0.00489747	0.188293	0.00219686	0.00505951	0.00311792	N/A	N/A	N/A	N/A	0.54339	0.0193048	0.645095	0.0217638	0.132971	0.061928	N/A	N/A	N/A	N/A
	M+2	2.90921e-07	4.08925e-08	0	0	0.121775	0.0130861	N/A	N/A	N/A	N/A	0.0551815	0.010357	0.0356027	0.0233674	0.166216	0.00213098	0.430741	0.00489394	N/A	N/A	N/A	N/A	0.0879813	0.0354123	0.0552707	0.0215453	0.00725521	0.00766108	N/A	N/A	N/A	N/A
	M+3	1.98931e-05	1.85016e-06	0	0	0.250403	0.00367658	N/A	N/A	N/A	N/A	0.000194655	0.000182626	0.00011285	7.88741e-05	0.207729	0.000686803	0.0150633	0.00349286	N/A	N/A	N/A	N/A	2.44308e-05	2.24081e-05	6.09089e-05	3.63701e-05	0.315259	0.0254706	N/A	N/A	N/A	N/A
	M+4	2.68809e-05	2.35244e-06	0	0	0.162212	0.00601013	N/A	N/A	N/A	N/A	0.000337082	7.64086e-05	0.000312747	5.59688e-05	0.157015	0.00691803	0.000405388	7.90316e-05	N/A	N/A	N/A	N/A	0.000204334	6.66592e-05	0.0002815	4.31877e-05	0.233448	0.0463235	N/A	N/A	N/A	N/A
	M+5	2.52346e-05	2.24193e-06	0	0	0.0176023	0.0162658	N/A	N/A	N/A	N/A	0.000348447	7.20542e-05	0.0003241	5.04817e-05	0.0335499	0.00481755	0.00046161	1.68089e-05	N/A	N/A	N/A	N/A	0.000223831	6.40753e-05	0.000299127	3.88248e-05	0.000236273	8.79948e-05	N/A	N/A	N/A	N/A
glycine	M+0	N/A	N/A	N/A	N/A	N/A	N/A	N/A	N/A	N/A	N/A	0.998475	0.00305	1	0.00270665	1	0	0.5335	0.0485699	N/A	N/A	N/A	N/A	N/A	N/A	N/A	N/A	N/A	N/A	N/A	N/A	N/A	N/A
	M+1	N/A	N/A	N/A	N/A	N/A	N/A	N/A	N/A	N/A	N/A	0.001525	0.00305	0	0.00270665	0	0	0.457025	0.0454797	N/A	N/A	N/A	N/A	N/A	N/A	N/A	N/A	N/A	N/A	N/A	N/A	N/A	N/A
	M+2	N/A	N/A	N/A	N/A	N/A	N/A	N/A	N/A	N/A	N/A	0	0	0	0	0	0	0.0095	0.00418569	N/A	N/A	N/A	N/A	N/A	N/A	N/A	N/A	N/A	N/A	N/A	N/A	N/A	N/A
serine	M+0	0.733443	0.0133707	0.687233	0.0200076	0.494225	0.00251023	N/A	N/A	N/A	N/A	0.560401	6.93727e-05	0.585332	0.00160243	0.0970235	0.0206855	0.5234	0.0205569	N/A	N/A	N/A	N/A	0.547483	0.0222087	0.509433	0.026298	0.230012	0.254578	N/A	N/A	N/A	N/A
	M+1	0.264996	0.0136438	0.311803	0.0197949	0	0	N/A	N/A	N/A	N/A	0.439198	0.000172085	0.4144	0.00149658	0.812287	0.0434597	0.0565	0.00898591	N/A	N/A	N/A	N/A	0.452316	0.0221548	0.490381	0.0261149	0.721422	0.231377	N/A	N/A	N/A	N/A
	M+2	0.0011395	0.000264268	0.000580089	0.00019198	0.235175	0.00208597	N/A	N/A	N/A	N/A	7.03077e-05	7.68369e-05	2.53255e-05	2.03723e-05	1.88433e-05	2.06039e-05	0.418925	0.0179993	N/A	N/A	N/A	N/A	1.25021e-05	7.04462e-06	1.68725e-05	2.25676e-05	0.00067435	0.000351331	N/A	N/A	N/A	N/A
	M+3	0.000421657	8.82371e-06	0.000383184	2.07205e-05	0.27055	0.000424264	N/A	N/A	N/A	N/A	0.000330119	0.000164621	0.000243048	8.54804e-05	0.0906705	0.0227537	0.00115	0.00160312	N/A	N/A	N/A	N/A	0.000188528	4.67805e-05	0.000169103	0.000160576	0.0478919	0.0228495	N/A	N/A	N/A	N/A
threonine	M+0	0.523863	0.00212073	0.51711	0.00818093	0.377229	0.00957944	N/A	N/A	N/A	N/A	0.523365	0.00303618	0.507616	0.00791874	0.409135	0.0197054	0.5089	0.00494975	N/A	N/A	N/A	N/A	0.525432	0.00633735	0.49084	0.00857079	0.562118	0.148456	N/A	N/A	N/A	N/A
	M+1	0.47329	0.00200126	0.481771	0.0074144	0.143345	0.00158278	N/A	N/A	N/A	N/A	0.474874	0.00212098	0.491992	0.00837652	0.107217	0.0100606	6.2815e-05	8.88338e-05	N/A	N/A	N/A	N/A	0.461869	0.00680857	0.495575	0.0104664	0.0450057	0.0198445	N/A	N/A	N/A	N/A
	M+2	0.00249184	0.000120824	0.000489522	0.0005603	0.114078	0.00440379	N/A	N/A	N/A	N/A	0.00100868	0.00083324	7.95883e-05	0.000111423	0.0567347	0.00584784	0.48825	0.00516188	N/A	N/A	N/A	N/A	0.0119801	0.000474429	0.0128778	0.00191042	0.0305738	0.00203415	N/A	N/A	N/A	N/A
	M+3	0.000147586	1.08358e-06	0.000293297	9.7527e-05	0.28048	0.00279262	N/A	N/A	N/A	N/A	0.000350842	3.67274e-05	0.000144348	0.000162259	0.358198	0.0101095	0.002775	0.000106066	N/A	N/A	N/A	N/A	0.000300389	2.52223e-06	0.000290949	1.1622e-05	0.349672	0.117918	N/A	N/A	N/A	N/A
	M+4	0.000208303	2.72132e-07	0.000336344	0.000108696	0.0848678	0.00638549	N/A	N/A	N/A	N/A	0.000401035	4.52364e-05	0.00016794	0.000184093	0.0687144	0.0139065	0	0	N/A	N/A	N/A	N/A	0.0004183	6.85635e-07	0.000415888	3.19249e-06	0.0126304	0.00865904	N/A	N/A	N/A	N/A
proline	M+0	0.316555	0.0126974	0.332881	0.00134342	0.274687	0.0188841	N/A	N/A	N/A	N/A	0.319148	0.0234173	0.305897	0.00272414	0.264412	0.0172969	N/A	N/A	N/A	N/A	N/A	N/A	0.306133	0.00549888	0.247266	0.0507864	0.366478	0.143786	N/A	N/A	N/A	N/A
	M+1	0.458501	0.00447512	0.440646	0.0116196	0.0552314	0.000237331	N/A	N/A	N/A	N/A	0.461821	0.0144667	0.474037	0.0297668	0.0611877	0.0153881	N/A	N/A	N/A	N/A	N/A	N/A	0.502521	0.0435023	0.54356	0.0109012	2.6874e-07	9.48546e-08	N/A	N/A	N/A	N/A
	M+2	0.223942	0.0181682	0.22601	0.0133941	0.379148	0.0156392	N/A	N/A	N/A	N/A	0.218552	0.0092441	0.219559	0.0323982	0.364382	0.0101734	N/A	N/A	N/A	N/A	N/A	N/A	0.191181	0.0490877	0.209035	0.0399394	0.445385	0.110648	N/A	N/A	N/A	N/A
	M+3	1.62217e-05	1.43745e-05	6.41052e-05	8.91061e-05	0.0952816	0.00282133	N/A	N/A	N/A	N/A	4.69435e-05	5.99962e-05	1.43231e-05	8.06258e-06	0.0993778	0.0126788	N/A	N/A	N/A	N/A	N/A	N/A	1.49119e-06	1.53439e-06	8.73411e-07	7.14964e-07	1.02752e-06	3.70662e-07	N/A	N/A	N/A	N/A
	M+4	0.000752202	0.000874901	0.000188599	0.000168433	0.156501	0.000974281	N/A	N/A	N/A	N/A	0.000203461	0.000116041	0.00018268	2.09977e-05	0.166096	0.0176197	N/A	N/A	N/A	N/A	N/A	N/A	7.31434e-05	4.02203e-05	6.09303e-05	2.5154e-05	0.188105	0.0331641	N/A	N/A	N/A	N/A
	M+5	0.000233545	0.000106381	0.000210199	0.000173537	0.0391507	0.00680323	N/A	N/A	N/A	N/A	0.000227994	0.000117397	0.00030943	0.000121837	0.0445449	0.0170231	N/A	N/A	N/A	N/A	N/A	N/A	9.00949e-05	4.47926e-05	7.71519e-05	2.84164e-05	3.12762e-05	2.60353e-05	N/A	N/A	N/A	N/A
phenylalanine	M+0	0.227412	0.00297651	0.161645	0.00799534	0.128952	0.00225044	N/A	N/A	N/A	N/A	0.361113	0.0107061	0.206365	0.00391949	0.144972	0.00189571	0.521146	0.158209	N/A	N/A	N/A	N/A	N/A	N/A	N/A	N/A	N/A	N/A	N/A	N/A	N/A	N/A
	M+1	0.368454	0.00752035	0.318342	0.00544624	0.0545159	0.00026328	N/A	N/A	N/A	N/A	0.339218	0.01665	0.216509	0.0154417	0.0176293	0.00106449	5.66435e-05	0.000113088	N/A	N/A	N/A	N/A	N/A	N/A	N/A	N/A	N/A	N/A	N/A	N/A	N/A	N/A
	M+2	0.306972	0.00802776	0.36693	0.00154659	0.114651	0.000676933	N/A	N/A	N/A	N/A	0.235811	0.0185008	0.344819	0.0181574	0.0797481	0.0028508	0.287386	0.0884377	N/A	N/A	N/A	N/A	N/A	N/A	N/A	N/A	N/A	N/A	N/A	N/A	N/A	N/A
	M+3	0.093231	0.0038797	0.149584	0.00386139	0.145197	0.00535652	N/A	N/A	N/A	N/A	0.0625948	0.0126971	0.232104	0.00665015	0.118235	0.0194904	0.0086646	0.0085826	N/A	N/A	N/A	N/A	N/A	N/A	N/A	N/A	N/A	N/A	N/A	N/A	N/A	N/A
	M+4	0.00167568	0.00038178	0.00130176	0.000221747	0.129517	0.00120292	N/A	N/A	N/A	N/A	1.96873e-05	8.84419e-06	1.03815e-07	1.60576e-08	0.0891647	0.00357628	0.163008	0.0585785	N/A	N/A	N/A	N/A	N/A	N/A	N/A	N/A	N/A	N/A	N/A	N/A	N/A	N/A
	M+5	0.000407957	2.32739e-07	0.000380341	8.06441e-07	0.121335	0.00842911	N/A	N/A	N/A	N/A	0.000212413	2.90006e-05	2.24161e-05	1.96916e-06	0.0767335	0.000751529	0.00812213	0.00963215	N/A	N/A	N/A	N/A	N/A	N/A	N/A	N/A	N/A	N/A	N/A	N/A	N/A	N/A
	M+6	0.000458061	3.2069e-06	0.000449782	3.07385e-06	0.122915	0.00300246	N/A	N/A	N/A	N/A	0.000257783	2.56132e-05	4.46982e-05	3.22634e-06	0.082516	5.6712e-05	0.0111432	0.00878903	N/A	N/A	N/A	N/A	N/A	N/A	N/A	N/A	N/A	N/A	N/A	N/A	N/A	N/A
	M+7	0.000461294	3.43948e-06	0.000454065	3.35899e-06	0.0525212	0.00249707	N/A	N/A	N/A	N/A	0.000259309	2.53521e-05	4.64029e-05	3.28977e-06	0.0447072	0.0121053	0.000142613	0.000198825	N/A	N/A	N/A	N/A	N/A	N/A	N/A	N/A	N/A	N/A	N/A	N/A	N/A	N/A
	M+8	0.000461485	3.44732e-06	0.000454256	3.36682e-06	0.106059	0.000950058	N/A	N/A	N/A	N/A	0.000259198	2.5376e-05	4.62775e-05	3.28525e-06	0.232995	0.0254112	0.000164609	0.000217263	N/A	N/A	N/A	N/A	N/A	N/A	N/A	N/A	N/A	N/A	N/A	N/A	N/A	N/A
	M+9	0.000466414	3.67231e-06	0.000458695	3.56288e-06	0.0243371	0.00138927	N/A	N/A	N/A	N/A	0.000255279	2.60396e-05	4.288e-05	3.14242e-06	0.1133	0.0106785	0.000166239	0.000225467	N/A	N/A	N/A	N/A	N/A	N/A	N/A	N/A	N/A	N/A	N/A	N/A	N/A	N/A
tyrosine	M+0	0.206773	0.0173299	0.178055	0.00401149	0.135314	0.00105536	N/A	N/A	N/A	N/A	0.237498	0.0184661	0.0810286	0.00274181	0.118463	0.00983201	0.22735	0.00445758	N/A	N/A	N/A	N/A	N/A	N/A	N/A	N/A	N/A	N/A	N/A	N/A	N/A	N/A
	M+1	0.36871	0.00527547	0.312985	0.00721106	0.0533732	0.011473	N/A	N/A	N/A	N/A	0.42809	0.00288044	0.276553	0.000914492	0.0292575	0.00277999	0.005775	0.00159034	N/A	N/A	N/A	N/A	N/A	N/A	N/A	N/A	N/A	N/A	N/A	N/A	N/A	N/A
	M+2	0.331112	0.0140391	0.368278	0.00203083	0.122386	0.00922259	N/A	N/A	N/A	N/A	0.275517	0.00455528	0.431075	3.12287e-05	0.112572	0.00618886	0.4555	0.00367242	N/A	N/A	N/A	N/A	N/A	N/A	N/A	N/A	N/A	N/A	N/A	N/A	N/A	N/A
	M+3	0.0900587	0.00154714	0.138534	0.00128254	0.150904	0.0224572	N/A	N/A	N/A	N/A	0.0549189	0.0115614	0.208539	0.00199503	0.138423	0.00514148	0.0197	0.00418171	N/A	N/A	N/A	N/A	N/A	N/A	N/A	N/A	N/A	N/A	N/A	N/A	N/A	N/A
	M+4	0.00171847	0.00123731	0.000249252	5.67646e-05	0.135246	0.00871778	N/A	N/A	N/A	N/A	0.00169026	0.000508274	0.000718247	0.000109711	0.1272	0.000463525	0.24645	0.00889813	N/A	N/A	N/A	N/A	N/A	N/A	N/A	N/A	N/A	N/A	N/A	N/A	N/A	N/A
	M+5	0.000280472	0.000174335	0.000329702	1.19927e-05	0.119156	0.00792426	N/A	N/A	N/A	N/A	0.000428113	3.80088e-06	0.000344694	4.992e-06	0.114401	0.00260726	0.017125	0.00379594	N/A	N/A	N/A	N/A	N/A	N/A	N/A	N/A	N/A	N/A	N/A	N/A	N/A	N/A
	M+6	0.000333375	0.000157025	0.000389439	1.1098e-05	0.13191	0.0162481	N/A	N/A	N/A	N/A	0.000461353	4.5639e-06	0.000430533	5.32202e-06	0.143912	0.00498661	0.022375	0.000377492	N/A	N/A	N/A	N/A	N/A	N/A	N/A	N/A	N/A	N/A	N/A	N/A	N/A	N/A
	M+7	0.000336764	0.000155708	0.000392534	1.1119e-05	0.069157	0.000877362	N/A	N/A	N/A	N/A	0.000463686	4.70957e-06	0.000435715	5.38358e-06	0.092637	0.00454638	0.005675	0.000499166	N/A	N/A	N/A	N/A	N/A	N/A	N/A	N/A	N/A	N/A	N/A	N/A	N/A	N/A
	M+8	0.000336907	0.000155734	0.000392628	1.11344e-05	0.0580212	0.00248709	N/A	N/A	N/A	N/A	0.000463873	4.71939e-06	0.000435894	5.39075e-06	0.0490283	0.00457927	0	0	N/A	N/A	N/A	N/A	N/A	N/A	N/A	N/A	N/A	N/A	N/A	N/A	N/A	N/A
	M+9	0.000340065	0.000157061	0.00039372	1.16895e-05	0.0245322	0.00305218	N/A	N/A	N/A	N/A	0.000468969	5.00676e-06	0.000439321	5.69359e-06	0.0741048	7.48986e-05	0	0	N/A	N/A	N/A	N/A	N/A	N/A	N/A	N/A	N/A	N/A	N/A	N/A	N/A	N/A
sedoheptulose-1,7-bisphosphate	M+0	0.269167	0.00724889	0.227676	0.00478969	0.156886	4.14305e-06	N/A	N/A	N/A	N/A	0.325033	0.00472838	0.114734	0.00146093	0.204547	0.00418277	0.319267	0.00295575	N/A	N/A	N/A	N/A	0.302873	0.00106171	0.121823	0.00115996	0.22161	0.0103272	N/A	N/A	N/A	N/A
	M+1	0.484422	0.0067032	0.485345	0.00733753	0.107918	0.00109894	N/A	N/A	N/A	N/A	0.535119	0.000725471	0.553436	0.00171786	0.0575157	0.00124082	0.00109965	0.000890076	N/A	N/A	N/A	N/A	0.563816	0.0128201	0.608059	0.00529821	0.0224218	0.00265609	N/A	N/A	N/A	N/A
	M+2	0.223138	0.00223059	0.265685	0.000234524	0.0427215	0.000542609	N/A	N/A	N/A	N/A	0.119185	0.00174493	0.316597	0.00270024	0.0331232	0.000697954	0.566047	0.00398516	N/A	N/A	N/A	N/A	0.106499	0.008504	0.260747	0.00447561	0.0389265	0.00694691	N/A	N/A	N/A	N/A
	M+3	0.0156722	0.00211775	0.0172204	0.00185372	0.245709	0.00566221	N/A	N/A	N/A	N/A	0.0195024	0.00228781	0.0140628	0.000486569	0.233165	0.00159465	0.0269376	0.00112291	N/A	N/A	N/A	N/A	0.0251008	0.00540516	0.00693	0.00228634	0.241383	0.0142562	N/A	N/A	N/A	N/A
	M+4	0.00639995	0.000438391	0.0029718	0.00401336	0.208137	0.00538513	N/A	N/A	N/A	N/A	0.000152032	1.51572e-05	0.000153678	3.83367e-06	0.218827	0.00223988	0.0640182	0.00412206	N/A	N/A	N/A	N/A	0.000529639	2.26957e-05	0.00117292	0.000288763	0.227329	0.0132131	N/A	N/A	N/A	N/A
	M+5	0.000362728	4.45985e-06	0.000346342	3.29446e-05	0.0334776	0.000520586	N/A	N/A	N/A	N/A	0.000329187	5.76598e-06	0.000332178	1.59371e-06	0.0255602	0.00039447	0.0164884	0.00180477	N/A	N/A	N/A	N/A	0.000392159	2.53168e-06	0.000422669	4.25276e-06	0.035762	0.00983849	N/A	N/A	N/A	N/A
	M+6	0.000418224	6.21606e-07	0.00037841	5.81658e-05	0.100424	0.0025126	N/A	N/A	N/A	N/A	0.000341902	4.4105e-06	0.00034457	1.27037e-06	0.0604312	0.00298189	0.00557945	0.000889346	N/A	N/A	N/A	N/A	0.000396172	1.11162e-06	0.000423292	5.2049e-06	0.0346527	0.00236311	N/A	N/A	N/A	N/A
	M+7	0.0004196	4.6675e-07	0.000376472	6.25657e-05	0.104726	0.00336062	N/A	N/A	N/A	N/A	0.000336688	4.50038e-06	0.000339565	1.32376e-06	0.166831	0.000487138	0.000562293	0.000147318	N/A	N/A	N/A	N/A	0.000393349	9.81407e-07	0.000422126	5.57012e-06	0.177915	0.00039587	N/A	N/A	N/A	N/A
sedoheptulose-7-phosphate	M+0	0.256822	0.00513227	0.22198	0.00027258	0.15178	0.00198205	N/A	N/A	N/A	N/A	0.341011	0.0270249	0.115254	0.00463595	0.203348	0.00288799	0.353008	0.00586268	N/A	N/A	N/A	N/A	0.125806	0.0461694	0.261078	0.00251122	0.189681	0.0252426	N/A	N/A	N/A	N/A
	M+1	0.483876	0.00367042	0.499684	0.000860327	0.0983654	0.00309157	N/A	N/A	N/A	N/A	0.534923	0.016429	0.547158	0.00319439	0.0550498	0.000560615	0.00340194	0.00524462	N/A	N/A	N/A	N/A	0.56937	0.0296365	0.620531	0.00652687	0.0138615	0.000826343	N/A	N/A	N/A	N/A
	M+2	0.238259	0.00129042	0.271438	0.00810447	0.0654165	0.00196118	N/A	N/A	N/A	N/A	0.11629	0.0120025	0.32457	0.0100105	0.0303078	0.00366404	0.533912	0.0195876	N/A	N/A	N/A	N/A	0.231828	0.0125649	0.117528	0.00408172	0.128664	0.0797879	N/A	N/A	N/A	N/A
	M+3	0.0199274	0.000173393	0.00592596	0.00834772	0.228783	0.00123258	N/A	N/A	N/A	N/A	0.00641948	0.0014325	0.0118209	0.00220511	0.242002	0.000883888	0.0292099	0.0170598	N/A	N/A	N/A	N/A	0.072316	0.00399813	3.4381e-05	9.46367e-06	0.210374	0.0147953	N/A	N/A	N/A	N/A
	M+4	0.000129877	1.06902e-06	0.000160605	2.61622e-05	0.206126	0.00116333	N/A	N/A	N/A	N/A	0.000266237	1.40133e-05	0.000167809	1.3614e-05	0.220588	0.00378649	0.066069	0.00969695	N/A	N/A	N/A	N/A	1.55386e-05	2.71947e-06	0.000182091	1.42709e-05	0.152605	0.0510247	N/A	N/A	N/A	N/A
	M+5	0.000320778	3.79298e-07	0.000268593	0.000101734	0.0531119	0.000538097	N/A	N/A	N/A	N/A	0.000361499	4.28708e-06	0.000337191	4.52772e-06	0.0295241	0.00279033	0.0115735	0.00465612	N/A	N/A	N/A	N/A	0.000199739	9.66421e-06	0.000217389	1.40932e-05	0.105418	0.0120182	N/A	N/A	N/A	N/A
	M+6	0.000335424	2.60616e-07	0.000275019	0.000107245	0.0939242	3.5832e-05	N/A	N/A	N/A	N/A	0.000366528	3.63323e-06	0.00034838	3.37494e-06	0.0569292	5.74453e-05	0.00254412	0.00455604	N/A	N/A	N/A	N/A	0.000235856	8.74948e-06	0.000218556	1.40885e-05	0.0315334	0.00200752	N/A	N/A	N/A	N/A
	M+7	0.000330297	2.57862e-07	0.000268868	0.000109358	0.102493	0.000280141	N/A	N/A	N/A	N/A	0.000361959	3.93072e-06	0.000343469	3.4121e-06	0.162251	0.00416881	0.00028224	0.000128697	N/A	N/A	N/A	N/A	0.000229183	9.01198e-06	0.000210868	1.41544e-05	0.167864	0.00346377	N/A	N/A	N/A	N/A
shikimate-3-phosphate	M+0	N/A	N/A	N/A	N/A	N/A	N/A	N/A	N/A	N/A	N/A	0.426065	0.0253749	0.10198	0.0109964	0.217509	0.0152092	N/A	N/A	N/A	N/A	N/A	N/A	0.463244	0.000343233	0.0671545	0.00900579	0.232169	0.0149626	N/A	N/A	N/A	N/A
	M+1	N/A	N/A	N/A	N/A	N/A	N/A	N/A	N/A	N/A	N/A	0.483322	0.0166146	0.493716	0.0340163	0.0587815	0.00995045	N/A	N/A	N/A	N/A	N/A	N/A	0.475251	0.00110562	0.500242	0.0123612	0.0311572	0.0257876	N/A	N/A	N/A	N/A
	M+2	N/A	N/A	N/A	N/A	N/A	N/A	N/A	N/A	N/A	N/A	0.0883852	0.00620181	0.403894	0.0454147	0.0199339	0.00173768	N/A	N/A	N/A	N/A	N/A	N/A	0.060938	0.00145934	0.431638	0.0033189	0.00721322	0.00122224	N/A	N/A	N/A	N/A
	M+3	N/A	N/A	N/A	N/A	N/A	N/A	N/A	N/A	N/A	N/A	0.00169591	0.00239349	1.8904e-06	2.5259e-06	0.219291	0.00576701	N/A	N/A	N/A	N/A	N/A	N/A	8.34476e-06	4.80207e-07	9.05041e-06	9.65666e-07	0.257513	0.0020435	N/A	N/A	N/A	N/A
	M+4	N/A	N/A	N/A	N/A	N/A	N/A	N/A	N/A	N/A	N/A	0.000102629	2.15853e-05	7.70924e-05	7.93204e-05	0.241945	0.00727597	N/A	N/A	N/A	N/A	N/A	N/A	0.000122811	2.55038e-06	0.000186286	7.37025e-06	0.241459	0.00684989	N/A	N/A	N/A	N/A
	M+5	N/A	N/A	N/A	N/A	N/A	N/A	N/A	N/A	N/A	N/A	0.000143599	4.55407e-05	0.000112221	0.00010801	0.00875923	0.00825557	N/A	N/A	N/A	N/A	N/A	N/A	0.000147603	2.51241e-06	0.000259732	9.36464e-06	0.00591342	0.00390031	N/A	N/A	N/A	N/A
	M+6	N/A	N/A	N/A	N/A	N/A	N/A	N/A	N/A	N/A	N/A	0.000145516	4.73268e-05	0.000113673	0.000109054	0.0492868	0.0159597	N/A	N/A	N/A	N/A	N/A	N/A	0.000148162	2.50403e-06	0.00026278	9.45203e-06	0.032555	0.000620441	N/A	N/A	N/A	N/A
	M+7	N/A	N/A	N/A	N/A	N/A	N/A	N/A	N/A	N/A	N/A	0.000140582	5.05478e-05	0.00010529	0.000102983	0.184493	0.00230229	N/A	N/A	N/A	N/A	N/A	N/A	0.000139886	2.4449e-06	0.000247572	9.39222e-06	0.19202	0.00931711	N/A	N/A	N/A	N/A
ribose-5-phosphate	M+0	0.327196	0.0177448	0.309505	0.00912002	0.21511	0.0100359	N/A	N/A	N/A	N/A	0.121848	0.0364321	0.420527	0.0117666	0.252363	0.0110811	0.0771101	0.0163921	N/A	N/A	N/A	N/A	0.391003	0.00828572	0.403545	0.0109568	0.307814	0.00460656	N/A	N/A	N/A	N/A
	M+1	0.411863	0.00852728	0.453063	0.0273034	0.100754	0.000320633	N/A	N/A	N/A	N/A	0.442387	0.00163665	0.499585	0.0205607	0.0382496	0.0272047	0.0488295	0.00998903	N/A	N/A	N/A	N/A	0.409523	0.0106001	0.588965	0.000605103	0.0207531	0.00495989	N/A	N/A	N/A	N/A
	M+2	0.259659	0.00953733	0.235622	0.0199713	0.25327	0.00343852	N/A	N/A	N/A	N/A	0.435566	0.034762	0.0645493	0.00487111	0.271038	0.00332137	0.459657	0.00935928	N/A	N/A	N/A	N/A	0.19914	0.00203882	0.00263257	0.00372136	0.183868	0.00131691	N/A	N/A	N/A	N/A
	M+3	0.000497457	0.000260413	0.00110966	0.00150757	0.173758	0.00781491	N/A	N/A	N/A	N/A	2.04e-06	8.82739e-07	0.0145211	0.00396348	0.194885	0.0280542	0.0115395	0.0135654	N/A	N/A	N/A	N/A	1.95328e-05	2.64902e-05	0.00229286	0.00317635	0.188924	0.00121497	N/A	N/A	N/A	N/A
	M+4	0.000378354	3.01249e-05	0.000334907	0.000138707	0.0995769	0.00182048	N/A	N/A	N/A	N/A	8.548e-05	1.44433e-05	0.000359057	3.25459e-05	0.0191643	0.00899202	0.402804	0.0200079	N/A	N/A	N/A	N/A	0.000146869	0.0001212	0.00226606	0.00311602	0.0115332	0.00801977	N/A	N/A	N/A	N/A
	M+5	0.000405669	2.92279e-05	0.000365462	0.000141707	0.157531	0.00415963	N/A	N/A	N/A	N/A	0.000111489	1.80974e-05	0.00045872	8.01346e-06	0.2243	0.00208174	5.97561e-05	2.59069e-05	N/A	N/A	N/A	N/A	0.000167529	0.000127817	0.000298695	0.000337953	0.287108	0.0075645	N/A	N/A	N/A	N/A
ribulose-5-phosphate	M+0	0.254913	0.00414837	0.294897	0.00243606	0.21627	0.0411056	N/A	N/A	N/A	N/A	0.094901	0.0163783	0.446739	0.000211135	0.261014	0.0162434	0.0668661	0.00326419	N/A	N/A	N/A	N/A	0.287163	0.0130127	0.465989	0.0134525	0.287838	0.00130998	N/A	N/A	N/A	N/A
	M+1	0.38668	0.00696141	0.402686	0.00543365	0.0998528	0.0212224	N/A	N/A	N/A	N/A	0.500311	0.0259584	0.499206	0.015372	0.0164356	0.00258585	0.00947845	0.00349241	N/A	N/A	N/A	N/A	0.448692	0.00912951	0.533226	0.0124714	0.0152206	0.00189064	N/A	N/A	N/A	N/A
	M+2	0.346803	0.00813733	0.297302	0.0119106	0.284175	0.0366304	N/A	N/A	N/A	N/A	0.400866	0.0475225	0.0429941	0.0181033	0.243857	0.0183485	0.482777	0.024509	N/A	N/A	N/A	N/A	0.26387	0.0221523	0.000251314	0.000354374	0.226645	0.00915731	N/A	N/A	N/A	N/A
	M+3	0.0108251	0.00537069	0.00266177	0.00179048	0.1346	0.0518395	N/A	N/A	N/A	N/A	0.00337073	0.00476521	0.0101977	0.00254064	0.226743	0.0126671	0.00256398	0.00388637	N/A	N/A	N/A	N/A	4.8685e-06	4.73393e-07	0.000147116	0.000175193	0.23755	0.00611107	N/A	N/A	N/A	N/A
	M+4	0.000337247	3.87855e-05	0.00197059	0.0022033	0.102084	0.00692245	N/A	N/A	N/A	N/A	0.000247133	0.00019212	0.000396262	1.78628e-05	0.0328319	0.013943	0.437162	0.0242776	N/A	N/A	N/A	N/A	0.000122893	4.97843e-06	0.000193256	0.000224872	0.00540754	0.00313831	N/A	N/A	N/A	N/A
	M+5	0.000441087	7.61997e-06	0.000482207	4.71109e-05	0.163018	0.0192194	N/A	N/A	N/A	N/A	0.000304219	0.000228483	0.000466195	2.60036e-06	0.219118	0.00175676	0.00115169	0.00122134	N/A	N/A	N/A	N/A	0.000147824	4.62905e-06	0.000193068	0.000226702	0.227339	0.00938518	N/A	N/A	N/A	N/A
glucosamine-6-phosphate	M+0	0.125249	0.0111913	0.123796	0.000500742	0.351904	0.00233182	N/A	N/A	N/A	N/A	N/A	N/A	N/A	N/A	N/A	N/A	N/A	N/A	N/A	N/A	N/A	N/A	N/A	N/A	N/A	N/A	N/A	N/A	N/A	N/A	N/A	N/A
	M+1	0.669942	0.0499105	0.644343	0.0266672	0.0191502	0.0228866	N/A	N/A	N/A	N/A	N/A	N/A	N/A	N/A	N/A	N/A	N/A	N/A	N/A	N/A	N/A	N/A	N/A	N/A	N/A	N/A	N/A	N/A	N/A	N/A	N/A	N/A
	M+2	0.161405	0.0267355	0.118387	0.00872745	0.0447043	0.00159865	N/A	N/A	N/A	N/A	N/A	N/A	N/A	N/A	N/A	N/A	N/A	N/A	N/A	N/A	N/A	N/A	N/A	N/A	N/A	N/A	N/A	N/A	N/A	N/A	N/A	N/A
	M+3	0.0137512	0.00288048	0.0141184	0.00496758	0.260444	0.0184342	N/A	N/A	N/A	N/A	N/A	N/A	N/A	N/A	N/A	N/A	N/A	N/A	N/A	N/A	N/A	N/A	N/A	N/A	N/A	N/A	N/A	N/A	N/A	N/A	N/A	N/A
	M+4	0.0289332	0.0091812	0.0989601	0.0409847	0.0130705	0.00534201	N/A	N/A	N/A	N/A	N/A	N/A	N/A	N/A	N/A	N/A	N/A	N/A	N/A	N/A	N/A	N/A	N/A	N/A	N/A	N/A	N/A	N/A	N/A	N/A	N/A	N/A
	M+5	0.000274006	5.99751e-05	6.28437e-05	5.55274e-05	0.0272364	0.00330988	N/A	N/A	N/A	N/A	N/A	N/A	N/A	N/A	N/A	N/A	N/A	N/A	N/A	N/A	N/A	N/A	N/A	N/A	N/A	N/A	N/A	N/A	N/A	N/A	N/A	N/A
	M+6	0.000445454	1.79833e-05	0.00033286	6.6161e-05	0.283491	0.00151019	N/A	N/A	N/A	N/A	N/A	N/A	N/A	N/A	N/A	N/A	N/A	N/A	N/A	N/A	N/A	N/A	N/A	N/A	N/A	N/A	N/A	N/A	N/A	N/A	N/A	N/A
N-acetyl-glucosamine-phosphate	M+0	0.0762606	0.00268066	0.0860515	0.00299945	0.183336	0.00591613	N/A	N/A	N/A	N/A	0.027265	0.00316565	0.0860836	0.00500626	0.191513	0.000931995	0.0602039	0.00751198	N/A	N/A	N/A	N/A	N/A	N/A	N/A	N/A	N/A	N/A	N/A	N/A	N/A	N/A
	M+1	0.419253	0.000581019	0.431422	0.00659827	0.0147824	0.0013373	N/A	N/A	N/A	N/A	0.430935	0.00855865	0.461841	0.00450631	0.0198877	0.00509424	1.13779e-06	1.98108e-06	N/A	N/A	N/A	N/A	N/A	N/A	N/A	N/A	N/A	N/A	N/A	N/A	N/A	N/A
	M+2	0.403897	0.00175864	0.395735	0.0120389	0.170157	9.18053e-05	N/A	N/A	N/A	N/A	0.459875	0.00422009	0.422815	0.00881198	0.198838	0.00703369	0.454924	0.00447694	N/A	N/A	N/A	N/A	N/A	N/A	N/A	N/A	N/A	N/A	N/A	N/A	N/A	N/A
	M+3	0.0903057	0.00117596	0.0787039	0.00234485	0.152847	0.00450477	N/A	N/A	N/A	N/A	0.077522	0.00651356	0.0198509	0.00841732	0.0750412	0.00360757	6.52322e-08	6.71256e-08	N/A	N/A	N/A	N/A	N/A	N/A	N/A	N/A	N/A	N/A	N/A	N/A	N/A	N/A
	M+4	0.00681536	6.49359e-05	0.00396924	0.00481443	0.0274907	0.00180416	N/A	N/A	N/A	N/A	0.00363571	0.00100989	0.00781646	0.000107313	0.0435391	7.87156e-05	0.448867	0.00879148	N/A	N/A	N/A	N/A	N/A	N/A	N/A	N/A	N/A	N/A	N/A	N/A	N/A	N/A
	M+5	0.00204466	0.000262924	0.00253021	8.38419e-06	0.141802	0.00212165	N/A	N/A	N/A	N/A	0.000145109	1.32864e-05	0.000330385	4.76203e-07	0.0761099	0.00757712	0.000290987	0.000324898	N/A	N/A	N/A	N/A	N/A	N/A	N/A	N/A	N/A	N/A	N/A	N/A	N/A	N/A
	M+6	0.000470516	2.04796e-06	0.000841702	0.00088856	0.158956	0.00232176	N/A	N/A	N/A	N/A	0.000204861	2.50887e-06	0.000417289	7.31825e-07	0.198231	0.00401649	0.0355014	0.00635999	N/A	N/A	N/A	N/A	N/A	N/A	N/A	N/A	N/A	N/A	N/A	N/A	N/A	N/A
	M+7	0.000474184	5.44784e-07	0.000373042	0.000202035	0.020765	0.00116593	N/A	N/A	N/A	N/A	0.000208579	1.68792e-06	0.000422589	8.00268e-07	0.0188355	0.005128	0.000157988	8.90737e-05	N/A	N/A	N/A	N/A	N/A	N/A	N/A	N/A	N/A	N/A	N/A	N/A	N/A	N/A
	M+8	0.00047906	7.22635e-07	0.000373384	0.000198568	0.129864	0.00537022	N/A	N/A	N/A	N/A	0.000208631	1.7493e-06	0.000423002	9.69373e-07	0.178005	0.0021309	5.38033e-05	4.73963e-05	N/A	N/A	N/A	N/A	N/A	N/A	N/A	N/A	N/A	N/A	N/A	N/A	N/A	N/A
ATP	M+0	0.309687	0.000540579	0.318183	0.0103952	0.055057	0.0012889	N/A	N/A	N/A	N/A	0.0858195	0.000973204	0.348203	0.00299256	0.0487119	0.000909177	0.041325	0.00270231	N/A	N/A	N/A	N/A	0.154972	0.00436166	0.199372	0.00245706	0.0413173	0.000658726	N/A	N/A	N/A	N/A
	M+1	0.439057	0.00704371	0.455284	0.0297411	0.0863323	0.00240112	N/A	N/A	N/A	N/A	0.378679	0.0179134	0.488963	0.000351733	0.0727159	0.00137573	0.0483	0.00155563	N/A	N/A	N/A	N/A	0.364167	0.00129179	0.475346	0.00280199	0.0707026	0.00258554	N/A	N/A	N/A	N/A
	M+2	0.205505	0.000997547	0.137542	0.0290179	0.128978	0.00386504	N/A	N/A	N/A	N/A	0.415054	0.00725689	0.131151	0.000215167	0.108589	0.00235287	0.226175	0.00222317	N/A	N/A	N/A	N/A	0.338912	0.0067499	0.29445	4.36497e-05	0.105628	0.000174262	N/A	N/A	N/A	N/A
	M+3	0.0332355	0.0028339	0.0858844	0.0724568	0.157576	0.00192915	N/A	N/A	N/A	N/A	0.0959374	0.0056818	0.024749	0.00198848	0.151658	0.00169717	0.225525	0.00452134	N/A	N/A	N/A	N/A	0.126285	0.00133865	0.0191597	7.48601e-05	0.156667	0.00134312	N/A	N/A	N/A	N/A
	M+4	0.00902271	0.00260117	0.00203117	0.00287008	0.163698	0.00570697	N/A	N/A	N/A	N/A	0.0182056	0.00258436	0.00444727	0.000537578	0.149227	0.00095755	0.228875	0.00437217	N/A	N/A	N/A	N/A	0.0110633	0.000116842	0.00816183	0.000181226	0.143043	0.00114983	N/A	N/A	N/A	N/A
	M+5	0.00073008	0.000211033	0.00012833	5.85176e-05	0.163866	0.00594174	N/A	N/A	N/A	N/A	0.0040429	0.00147012	0.000894761	0.000191997	0.15719	0.000974095	0.199675	0.00405329	N/A	N/A	N/A	N/A	0.00324542	9.84229e-05	0.000790492	5.279e-05	0.149989	0.000365561	N/A	N/A	N/A	N/A
	M+6	0.000701782	0.000269415	0.000186732	7.21803e-05	0.110798	0.0124342	N/A	N/A	N/A	N/A	0.00141833	0.000367236	0.000445425	0.000111646	0.135469	0.00205393	0.024525	0.000857807	N/A	N/A	N/A	N/A	0.000322177	1.99592e-05	0.000581486	6.28358e-05	0.146028	0.00214776	N/A	N/A	N/A	N/A
	M+7	0.000515968	7.18756e-06	0.000190691	7.37531e-05	0.0774537	0.000102077	N/A	N/A	N/A	N/A	0.000202019	0.000112776	0.000286877	7.21235e-06	0.09059	0.0021727	0.0051	0.000774597	N/A	N/A	N/A	N/A	0.000257631	1.93162e-06	0.000547522	1.52467e-06	0.092644	0.00273073	N/A	N/A	N/A	N/A
	M+8	0.0005125	1.5841e-06	0.000190771	7.37585e-05	0.040395	0.000551635	N/A	N/A	N/A	N/A	0.000211539	0.000102041	0.000284299	6.14435e-06	0.0564371	0.00166258	0.000542605	0.00025111	N/A	N/A	N/A	N/A	0.000257466	1.61463e-06	0.000527474	4.83753e-06	0.0644833	0.0004113	N/A	N/A	N/A	N/A
	M+9	0.000512878	1.71898e-06	0.000190692	7.40268e-05	0.0145037	0.000168939	N/A	N/A	N/A	N/A	0.000212723	0.000101649	0.000284582	6.22832e-06	0.022684	0.000490601	0	0	N/A	N/A	N/A	N/A	0.000257716	1.63004e-06	0.000526923	5.10746e-06	0.0266621	0.000726875	N/A	N/A	N/A	N/A
	M+10	0.000519779	1.64701e-06	0.000189325	8.03293e-05	0.00134183	0.000242436	N/A	N/A	N/A	N/A	0.000216859	0.000103712	0.000290742	6.71083e-06	0.00672855	0.000512284	0	0	N/A	N/A	N/A	N/A	0.000260562	1.79171e-06	0.00053568	5.39923e-06	0.0028353	4.81502e-05	N/A	N/A	N/A	N/A
GTP	M+0	0.307356	0.00122453	0.326604	0.0266241	0.0391507	0.00233218	N/A	N/A	N/A	N/A	0.0862696	0.00421076	0.338029	0.0103774	0.0477724	0.00348735	0.0546885	0.00449243	N/A	N/A	N/A	N/A	0.157804	0.00196757	0.206779	0.0016488	0.0442916	0.00217392	N/A	N/A	N/A	N/A
	M+1	0.443366	0.0124471	0.511758	0.063866	0.112487	0.00457523	N/A	N/A	N/A	N/A	0.38403	0.0115183	0.473814	0.00209422	0.0798498	0.0103229	0.0486862	0.00394141	N/A	N/A	N/A	N/A	0.373274	0.012149	0.475841	0.00371346	0.0744498	0.000175437	N/A	N/A	N/A	N/A
	M+2	0.201589	0.00271995	0.134018	0.0525402	0.151296	0.0106035	N/A	N/A	N/A	N/A	0.394755	0.000550264	0.151325	0.00867668	0.105548	0.0016918	0.242071	0.0103749	N/A	N/A	N/A	N/A	0.331882	0.00187115	0.289863	0.00279215	0.0998053	0.000922733	N/A	N/A	N/A	N/A
	M+3	0.0405895	0.00924794	0.0263344	0.0372382	0.155602	0.0119086	N/A	N/A	N/A	N/A	0.108252	0.0128495	0.0313628	0.00323879	0.14474	0.0105279	0.21787	0.00615662	N/A	N/A	N/A	N/A	0.119521	0.0079358	0.0171528	0.00158064	0.152145	0.00158489	N/A	N/A	N/A	N/A
	M+4	0.00479122	0.00668765	5.73129e-05	3.61471e-05	0.159436	0.00444518	N/A	N/A	N/A	N/A	0.0217728	0.00227232	0.00359126	0.000117739	0.157847	0.00552954	0.231862	0.0110957	N/A	N/A	N/A	N/A	0.0124656	0.000274951	0.0073301	0.000905324	0.143938	0.00171506	N/A	N/A	N/A	N/A
	M+5	0.000306331	1.01784e-05	0.000184172	9.67507e-05	0.157095	0.0185616	N/A	N/A	N/A	N/A	0.00369146	6.62653e-05	0.000585045	0.000574183	0.151001	0.00940677	0.19088	0.00404994	N/A	N/A	N/A	N/A	0.00315648	0.00167831	0.000514268	2.99057e-05	0.153323	0.00156478	N/A	N/A	N/A	N/A
	M+6	0.000395295	8.27795e-05	0.000208889	0.000129156	0.124446	0.01304	N/A	N/A	N/A	N/A	0.000201133	3.45053e-06	0.000254069	1.98448e-05	0.134206	0.00129723	0.0139424	0.00254486	N/A	N/A	N/A	N/A	0.000376245	0.000269588	0.00049952	5.19649e-06	0.141378	0.000179925	N/A	N/A	N/A	N/A
	M+7	0.000401221	8.96094e-05	0.000209738	0.000130276	0.0681637	2.64346e-05	N/A	N/A	N/A	N/A	0.000253159	1.53106e-06	0.000258118	1.92591e-05	0.0907279	0.00713458	0	0	N/A	N/A	N/A	N/A	0.000377661	0.000191631	0.000503067	4.17148e-06	0.0961546	0.000618249	N/A	N/A	N/A	N/A
	M+8	0.000401317	8.97428e-05	0.000209742	0.000130288	0.0314893	0.01963	N/A	N/A	N/A	N/A	0.000257052	1.38743e-06	0.000258524	1.97279e-05	0.0573058	0.00313005	0	0	N/A	N/A	N/A	N/A	0.000379574	0.000188266	0.00050327	4.1667e-06	0.0643064	0.00299718	N/A	N/A	N/A	N/A
	M+9	0.000401403	8.98876e-05	0.000209612	0.000130376	0.000321746	0.00012489	N/A	N/A	N/A	N/A	0.000257247	1.38752e-06	0.000258667	1.977e-05	0.0255109	0.00183761	0	0	N/A	N/A	N/A	N/A	0.000379845	0.000188376	0.000503526	4.17341e-06	0.028971	1.41461e-06	N/A	N/A	N/A	N/A
	M+10	0.000402232	9.38219e-05	0.000206357	0.00013097	0.000512017	2.60787e-05	N/A	N/A	N/A	N/A	0.000260596	1.54229e-06	0.000262826	2.11047e-05	0.00549219	5.37073e-05	0	0	N/A	N/A	N/A	N/A	0.000383732	0.000191056	0.000510672	4.55967e-06	0.00123785	0.000634971	N/A	N/A	N/A	N/A
