# Supplementary material for: In Vivo Thermodynamic Analysis of Glycolysis in Clostridium thermocellum and Thermoanaerobacterium saccharolyticum Using 13C and 2H Tracers
Source: mSystems. 2020 Mar 17;5(2):e00736-19. doi: 10.1128/mSystems.00736-19 (PMC7380578; doi:10.1128/mSystems.00736-19)
Supplement: Table S5 [file mSystems.00736-19-st005.xlsx]

## Sheet: Supplementary Table 5A
Supplementary Table 5A. Reaction network and atom transitions used for MFA in T. saccharolyticum JW/YS-485L
Upper case characters represent carbon atoms; lower case characters represent hydrogen atoms.
	Reaction #	Reaction and carbon transitions
	EMP glycolysis
	1	G6P (AbBhCcDdEeFfg) + H (a) <-> F6P (AabBCcDdEeFfg) + H (h)
	2	F6P (AabBCcDdEeFfg) <-> FBP (AabBCcDdEeFfg)
	3	FBP (AabBCcDdEeFfg) + H (h) <-> DHAP (ChcBAab) + GAP (DdEeFfg)
	4	DHAP (AabBCcd) + H (e) <-> GAP (AaBeCcd) + H (b)
	5	GAP (AaBbCcd) + NAD (e) <-> BPG (ABbCcd) + NADH (ae)
	6	BPG (ABbCcd) <-> 3PG (ABbCcd)
	7	3PG (ABbCcd) <-> PEP (ABCcd) + H (b)
	8	PEP (ABCab) + H (c) <-> PYR (ABCabc)
	TCA Cycle
	9	PEP (ABCab) + CO2 (D) <-> OAA (ABCabD)
	10	OAA (ABCabD) + NADH (cd) <-> MAL (ABcCabD) + NAD (d)
	11	OAA (ABCcdD) + AcCoA (EFfgh) <-> CIT (DCcdBFfgEA) + H (h)
	12	OAA (ABCcdD) + AcCoA (EFfgh) <-> CIT (EFfgBCcdDA) + H (h)
	13	CIT (ABabCDcdEF) + H (e) + NADP (f) <-> AKG (ABCeaDcdE) + NADPH (bf) + CO2 (F)
	14	FUM (ABcCaD) + H (b) <-> MAL (ABcCabD)
	15	FUM (ABcCaD) + H (b) + H (d) <-> Succ (ABcdCabD)
	16	MAL (ABcCabD) + NADP (e) + H (d) <-> PYR (ABCabd) + CO2 (D) + NADPH (ce)
	Pentose phosphate pathway
	17	X5P (AabBCcDdEef) <-> GAP (CcDdEef) + EC2 (AaBb)
	18	F6P (AabBCcDdEeFfg) <-> E4P (CcDdEeFfg) + EC2 (AaBb)
	19	S7P (AabBCcDdEeFfGgh) <-> R5P (CcDdEeFfGgh) + EC2 (AaBb)
	20	DHAP (CciBAab) + E4P (DdEeFfGgh) <-> SBP (AabBCcDdEeFfGgh) + H (i)
	21	SBP (AabBCcDdEeFfGgh) <-> S7P (AabBCcDdEeFfGgh)
	22	X5P (AabBCcDdEef) + H (g) <-> RU5P (AabBCgDdEef) + H (c)
	23	RU5P (AabBCcDdEef) + H (g) <-> R5P (AaBgCcDdEef) + H (b)
	24	F6P (AabBCcDdEeFfg) <-> GAP (DdEeFfg) + EC3 (AabBCc)
	25	S7P (AabBCcDdEeFfGgh) <-> E4P (DdEeFfGgh) + EC3 (AabBCc)
	Fermentation
	26	AcCoA (ABabc) -> AcP (ABabc)
	27	AcP (ABabc) -> Ac (ABabc)
	28	DHAP (AabBCcd) + NADH (ef) -> G3P (AabBeCcd) + NAD (f)
	29	PYR (ABCcde) + NADH (ba) <-> Lac (ABbCcde) + NAD (a)
	30	AcCoA (ABabc) + NADH (ed) <-> Acetal (AdBabc) + NAD (e)
	31	AcCoA (ABabc) + NADPH (ed) <-> Acetal (AdBabc) + NADP (e)
	32	Acetal (AdBabc) + NADH (ef) <-> ETH (AdeBabc) + NAD (f)
	33	Acetal (AdBabc) + NADPH (ef) <-> ETH (AdeBabc) + NADP (f)
	34	PYR (ABCcde) + H (a) <-> AcCoA (BCcde) + FOR (Aa)
	35	PYR (ABCcde) <-> PFOR_C2 (BCcde) + CO2 (A)
	36	PFOR_C2 (BCcde) + oxFd -> AcCoA (BCcde) + redFd
	Electron metabolism
	37	redFd + H (a) + NAD (b) <-> NADH (ab) + oxFd
	38	redFd + H (a) + NADH (bc) + NADP (d) + NADP (e) <-> NADPH (ad) + NADPH (be) + NAD (c) + oxFd
	39	redFd + H (a) + H (b) <-> H_2 (ab) + oxFd
	40	redFd + H (a) + H (d) + H (e) + NADPH (bc) <-> H_2 (ab) + oxFd + NADP (c) + H_2 (de)
	Amino acid metabolism
	41	AKG (ABCabDcdE) + NADPH (ef) + GLN (FGgHhiIjkJ) -> GLU (ABeCabDcdE) + NADP (f) + GLU (FGgHhiIjkJ)
	42	GLU (ABeCabDcdE) -> GLN (ABeCabDcdE)
	43	GLN (ABeCabDcdE) + AKG (FGHfgIhiJ) + NADH (jk) -> GLU (ABeCabDcdE) + GLU (FGjHfgIhiJ) + NAD (k)
	44	GLU (ABeCabDcdE) + NADPH (fi) + NADPH (gh) -> PRO (ABeCabDcdEfg) + NADP (i) + NADP (h)
	45	GLU (ABeCabDcdE) + CO2 (F) + GLN (GHkIghJijK) + ASP (LMmnNoO) -> ARG (ABabCcdDegEF) + AKG (GHIkhJijK) + FUM (LMnNoO) + H (n)
	46	OAA (ABCabD) + GLU (EFiGefHghI) -> ASP (DCabBeA) + AKG (EFGfgHhiI)
	47	ASP (ABbcCdD) -> ASN (ABbcCdD)
	48	PYR (ABCabc) + GLU (DEeFfgGhiH) -> ALA (ABeCabc) + AKG (DEFfgGhiH)
	49	GLY (ABab) + MEETHF (Ccd) <-> SER (ABaCcd) + H (b)
	50	SER (ABaCcd) -> CYS (ABaCcd)
	51	ASP (ABbcCdD) + NADPH (eh) + NADPH (fi) + H (g) -> THR (AefgBcCdD) + H (b) + NADP (h) + NADP (i)
	52	PYR (ABCabc) + PYR (DEFdef) + NADPH (mn) + GLU (GHgIhiJjkK) -> VAL (ABgEmFdefCabc) + CO2 (D) + AKG (GHIhiJjkK) + NADP (n)
	53	ASP (ABbcCdD) + METHF (Eefg) + CYS (FGhHij) + NADPH (kn) + NADPH (lm) -> MET (AklBbcCdDEefg) + PYR (FGHhij) + NADP (n) + NADP (m)
	54	PYR (ABCabc) + AcCoA (DEdef) + H (p) + H (q) + NAD (s) + PYR (FGHghi) + H (j) + NADPH (rt) + GLU (IJkKlmLnoM) -> ILE (CabcBpqEkDGrHghi) + AKG (IJKlmLnoM) + H (j) + NADP (t) + CO2 (F) + CO2 (A) + NADH (es) + H (f) + H (d)
	55	PYR (ABCabc) + PYR (FGHghi) + NADPH (pj) + AcCoA (DEdef) + GLU (IJkKlmLnoM) -> CO2 (A) + H (d) + CO2 (F) + LEU (CabcBjGefHghiEkD) + AKG (IJKlmLnoM) + NADP (p)
	56	3PG (ABbCcd) + GLU (DEeFfgGhiH) + NAD (j) -> SER (ABeCcd) + AKG (DEFfgGhiH) + NADH (jb)
	57	SER (ABdCab) + H (c) -> Pyr (ABCabc) + H (d)
	58	R5P (AaBbCcDdEef) + FTHF (Fl) + ASP (LMmnNoO) + GLN (GHkIghJijK) + H (p) + NAD (q) + NAD (r) -> HIS (AaBCcpDkEFl) + NADH (qe) + NADH (rf) + AKG (GHIghJijK) + H (d) + H (b) + FUM (LMnNoO) + H (m)
	59	ASP (ABbcCdD) + NADPH (aq) + PYR (EFGefg) + NADPH (mp) + H (n) + GLU (HIhJijKklL) + H (o) -> NADP (q) + NADP (p) + H (e) + H (f) + AKG (HIJijKklL) + 0.5*LYS (EFhGmgAanBbcCod) + 0.5*LYS (FhoGmgAanBbcCdD) + 0.5*CO2 (D) + 0.5*CO2 (E)
	60	PEP (IJKjk) + E4P (OoPpQqRrs) + NADPH (zy) + PEP (LMNmn) + GLN (STtUuvVwxW) + R5P (DdEeFfGgHhi) + SER (ABaCbc) -> H (q) + H (r) + H (j) + GLU (STtUuvVwxW) + PYR (LMNmnk) + H (e) + CO2 (I) + H (k) + GAP (FfGgHhi) + TRP (ABaCbcJKOoPpQyRsDdE) + NADP (z)
	61	shikimate (ABCabGgHhIqJk) + PEP (DEFde) + GLU (KLlMmnNopO) -> PHE (ABlCbEFdeGgHhIqJk) + AKG (KLMmnNopO) + CO2 (D) + H (a)
	62	shikimate (ABCabGgHhIqJk) + PEP (DEFde) + NAD (s) + GLU (KLlMmnNopO) -> TYR (ABlCbEFdeGgHIqJk) + AKG (KLMmnNopO) + CO2 (D) + NADH (hs) + H (a)
	63	GLU (ABeCabDcdE) + GLU (FGjHfgIhiJ) + AcCoA (KLklm) + H (n) -> Orn (ABeCabDcdEn) + AKG (FGHfgIhiJ) + Ac (KLklm) + H (j)
	64	Orn (ABeCabDcdEf) + CO2 (F) -> Citr (ABeCabDcdEfF)
	65	ASP (ABbcCdD) + CO2 (E) -> Dihydro (ABbcCdDE)
	66	PEP (ABCab) + E4P (GgHhIiJjk) + NADPH (rq) -> shikimate (ABCabGgHhIqJk) + NADP (r) + H (i) + H (j)
	One carbon metabolism
	67	FOR (Aa) <-> FTHF (Aa)
	68	FTHF (Aa) + NADPH (bc) <-> MEETHF (Aab) + NADP (c)
	69	MEETHF (Aab) + NADPH (cd) <-> METHF (Aabc) + NADP (d)
	Transport and dilution
	70	Glucose.ext (AaBbCcDdEeFfg) -> G6P (AaBbCcDdEeFfg)
	71	Lac (ABbCcde) -> Lac.ext (ABbCcde)
	72	PYR (ABCcde) -> PYR.ext (ABCcde)
	73	FOR (Aa) -> FOR.ext (Aa)
	74	MAL (ABcCabD) -> MAL.ext (ABcCabD)
	75	PYR.unlabeled (ABCcde) -> PYR.ext (ABCcde)
	76	G3P.unlabel (AabBeCcd) -> G3P.ext (AabBeCcd)
	77	G3P (AabBeCcd) -> G3P.ext (AabBeCcd)
	78	FUM (ABcCaD) -> FUM.ext (ABcCaD)
	79	ETH (AdeBabc) <-> ETH.ext (AdeBabc)
	80	Ac (ABabc) -> Ac.ext (ABabc)
	81	CO2 (A) -> CO2.ext (A)
	82	CO2.unlabeled (A) + CO2 (B) -> CO2 (A) + CO2.sink (B)
	83	FOR.unlabeled (Aa) + FOR (Bb) -> FOR (Aa) + FOR.sink (Bb)
	84	VAL.unlabeled (ABaCbDcdeEfgh) + VAL (FGiHjIklmJnop) -> VAL (ABaCbDcdeEfgh) + VAL.sink (FGiHjIklmJnop)
	85	ILE.unlabeled (AabcBdeCfDEgFhij) + ILE (GklmHnoIpJKqLrst) -> ILE (AabcBdeCfDEgFhij) + ILE.sink (GklmHnoIpJKqLrst)
	86	Lac.unlabeled (ABbCcde) + Lac (DEfFghi) -> Lac (ABbCcde) + Lac.sink (DEfFghi)
	87	THR.unlabeled (AefgBcCdD) + THR (EhijFkGlH) -> THR (AefgBcCdD) + THR.sink (EhijFkGlH)
	88	GLU.unlabeled (ABeCabDcdE) + GLU (FGfHghIijJ) -> GLU (ABeCabDcdE) + GLU.sink (FGfHghIijJ)
	89	GLU (ABeCabDcdE) -> GLU.ext (ABeCabDcdE)
	90	LEU.unlabeled (AabcBdCefDghiEjF) + LEU (GklmHnIopJqrsKtL) -> LEU (AabcBdCefDghiEjF) + LEU.sink (GklmHnIopJqrsKtL)
	91	TYR.unlabeled (ABaCbDEcdFeGHfIn) + TYR (JKgLhMNijOkPQlRm) -> TYR (ABaCbDEcdFeGHfIn) + TYR.sink (JKgLhMNijOkPQlRm)
	92	PRO.unlabeled (ABaCbcDdeEfg) + PRO (FGhHijIklJmn) -> PRO (ABaCbcDdeEfg) + PRO.sink (FGhHijIklJmn)
	93	AKG (ABCabDcdE) -> AKG.ext (ABCabDcdE)
	94	Succ (ABcdCabD) -> Succ.ext (ABcdCabD)
	95	MAL.unlabeled (ABcCabD) -> MAL.ext (ABcCabD)
	96	Succ.unlabel (ABcdCabD) -> Succ.ext (ABcdCabD)
	97	AKG.unlabeled (ABCabDcdE) -> AKG.ext (ABCabDcdE)
	98	FUM.unlabel (ABaCbD) -> FUM.ext (ABaCbD)
	99	CIT.unlabeled (ABabCDcdEF) + CIT (GHefIJghKL) -> CIT (ABabCDcdEF) + CIT.sink (GHefIJghKL)
	Decarboxylation
	100	VAL (ABmElFdefCabc) + CO2 (D) -> VAL (DBmElFdefCabc) + CO2 (A)
	Biomass
	101	0.258*ALA + 0.177*ARG + 0.218*ASN + 0.23*ASP + 0.0474*CYS + 0.3082*GLU + 0.104*GLN + 0.2702*GLY + 0.0578*HIS + 0.3431*ILE + 0.35*LEU + 0.3274*LYS + 0.102*MET + 0.171*PHE + 0.137*PRO + 0.244*SER + 0.204*THR + 0.0359*TRP + 0.171*TYR + 0.2876*VAL + 0.323*R5P + 0.5789*G6P + 0.6938*DHAP + 1.752*AcCoA + 0.2866*METHF + 0.1018*PEP -> Biomass

## Sheet: Supplementary Table 5B
Supplementary Table 5B. Reaction network and atom transitions used for MFA in C. thermocellum DSM 1313
Upper case characters represent carbon atoms; lower case characters represent hydrogen atoms.
	Reaction #	Reaction and carbon transitions
	EMP glycolysis
	1	G6P (AbBhCcDdEeFfg) + H (a) <-> F6P (AabBCcDdEeFfg) + H (h)
	2	F6P (AabBCcDdEeFfg) <-> FBP (AabBCcDdEeFfg)
	3	FBP (AabBCcDdEeFfg) + H (h) <-> DHAP (ChcBAab) + GAP (DdEeFfg)
	4	DHAP (AabBCcd) + H (e) <-> GAP (AaBeCcd) + H (b)
	5	GAP (AaBbCcd) + NAD (e) <-> BPG (ABbCcd) + NADH (ae)
	6	BPG (ABbCcd) <-> 3PG (ABbCcd)
	7	3PG (ABbCcd) <-> PEP (ABCcd) + H (b)
	8	PEP (ABCab) + H (c) <-> PYR (ABCabc)
	TCA cycle
	9	PEP (ABCab) + CO2 (D) <-> OAA (ABCabD)
	10	OAA (ABCabD) + NADH (cd) <-> MAL (ABcCabD) + NAD (d)
	12	OAA (ABCcdD) + AcCoA (EFfgh) <-> CIT (DCcdBFfgEA) + H (h)
	13	OAA (ABCcdD) + AcCoA (EFfgh) <-> CIT (EFfgBCcdDA) + H (h)
	14	CIT (ABabCDcdEF) + H (e) + NADP (f) <-> AKG (ABCeaDcdE) + NADPH (bf) + CO2 (F)
	15	FUM (ABcCaD) + H (b) <-> MAL (ABcCabD)
	16	FUM (ABcCaD) + H (b) + H (d) <-> Succ (ABcdCabD)
	Pentose phosphate pathway
	17	X5P (AabBCcDdEef) <-> GAP (CcDdEef) + EC2 (AaBb)
	18	F6P (AabBCcDdEeFfg) <-> E4P (CcDdEeFfg) + EC2 (AaBb)
	19	S7P (AabBCcDdEeFfGgh) <-> R5P (CcDdEeFfGgh) + EC2 (AaBb)
	20	DHAP (CciBAab) + E4P (DdEeFfGgh) <-> SBP (AabBCcDdEeFfGgh) + H (i)
	21	SBP (AabBCcDdEeFfGgh) <-> S7P (AabBCcDdEeFfGgh)
	22	X5P (AabBCcDdEef) + H (g) <-> RU5P (AabBCgDdEef) + H (c)
	23	RU5P (AabBCcDdEef) + H (g) <-> R5P (AaBgCcDdEef) + H (b)
	Fermentation
	24	AcCoA (ABabc) -> AcP (ABabc)
	25	AcP (ABabc) -> Ac (ABabc)
	26	DHAP (AabBCcd) + NADH (ef) -> G3P (AabBeCcd) + NAD (f)
	27	PYR (ABCcde) + NADH (ba) <-> Lac (ABbCcde) + NAD (a)
	28	AcCoA (ABabc) + NADH (ed) <-> Acetal (AdBabc) + NAD (e)
	29	Acetal (AdBabc) + NADH (ef) <-> ETH (AdeBabc) + NAD (f)
	30	PYR (ABCcde) + H (a) <-> AcCoA (BCcde) + FOR (Aa)
	31	PYR (ABCcde) <-> PFOR_C2 (BCcde) + CO2 (A)
	32	PFOR_C2 (BCcde) + oxFd -> AcCoA (BCcde) + redFd
	Electron metabolism
	33	redFd + H (a) + NAD (b) <-> NADH (ab) + oxFd
	34	redFd + H (a) + NADH (bc) + NADP (d) + NADP (e) <-> NADPH (ad) + NADPH (be) + NAD (c) + oxFd
	35	redFd + H (a) + H (b) <-> H_2 (ab) + oxFd
	36	redFd + H (a) + H (d) + H (e) + NADPH (bc) <-> H_2 (ab) + oxFd + NADP (c) + H_2 (de)
	Amino acid metabolism
	37	AKG (ABCabDcdE) + NADPH (ef) + GLN (FGgHhiIjkJ) -> GLU (ABeCabDcdE) + NADP (f) + GLU (FGgHhiIjkJ)
	38	GLU (ABeCabDcdE) -> GLN (ABeCabDcdE)
	39	GLN (ABeCabDcdE) + AKG (FGHfgIhiJ) + NADH (jk) -> GLU (ABeCabDcdE) + GLU (FGjHfgIhiJ) + NAD (k)
	40	GLU (ABeCabDcdE) + NADPH (fi) + NADPH (gh) -> PRO (ABeCabDcdEfg) + NADP (i) + NADP (h)
	41	GLU (ABeCabDcdE) + CO2 (F) + GLN (GHkIghJijK) + ASP (LMmnNoO) -> ARG (ABabCcdDegEF) + AKG (GHIkhJijK) + FUM (LMnNoO) + H (n)
	42	OAA (ABCabD) + GLU (EFiGefHghI) -> ASP (DCabBeA) + AKG (EFGfgHhiI)
	43	ASP (ABbcCdD) -> ASN (ABbcCdD)
	44	PYR (ABCabc) + GLU (DEeFfgGhiH) -> ALA (ABeCabc) + AKG (DEFfgGhiH)
	45	GLY (ABab) + MEETHF (Ccd) <-> SER (ABaCcd) + H (b)
	46	SER (ABaCcd) -> CYS (ABaCcd)
	47	ASP (ABbcCdD) + NADPH (eh) + NADPH (fi) + H (g) -> THR (AefgBcCdD) + H (b) + NADP (h) + NADP (i)
	48	PYR (ABCabc) + PYR (DEFdef) + NADPH (mn) + GLU (GHgIhiJjkK) -> VAL (ABgEmFdefCabc) + CO2 (D) + AKG (GHIhiJjkK) + NADP (n)
	49	ASP (ABbcCdD) + METHF (Eefg) + CYS (FGhHij) + NADPH (kn) + NADPH (lm) -> MET (AklBbcCdDEefg) + PYR (FGHhij) + NADP (n) + NADP (m)
	50	PYR (ABCabc) + AcCoA (DEdef) + H (p) + H (q) + NAD (s) + PYR (FGHghi) + H (j) + NADPH (rt) + GLU (IJkKlmLnoM) -> ILE (CabcBpqEkDGrHghi) + AKG (IJKlmLnoM) + H (j) + NADP (t) + CO2 (F) + CO2 (A) + NADH (es) + H (f) + H (d)
	51	PYR (ABCabc) + PYR (FGHghi) + NADPH (pj) + AcCoA (DEdef) + GLU (IJkKlmLnoM) -> CO2 (A) + H (d) + CO2 (F) + LEU (CabcBjGefHghiEkD) + AKG (IJKlmLnoM) + NADP (p)
	52	3PG (ABbCcd) + GLU (DEeFfgGhiH) + NAD (j) -> SER (ABeCcd) + AKG (DEFfgGhiH) + NADH (jb)
	53	SER (ABdCab) + H (c) -> Pyr (ABCabc) + H (d)
	54	R5P (AaBbCcDdEef) + FTHF (Fl) + ASP (LMmnNoO) + GLN (GHkIghJijK) + H (p) + NAD (q) + NAD (r) -> HIS (AaBCcpDkEFl) + NADH (qe) + NADH (rf) + AKG (GHIghJijK) + H (d) + H (b) + FUM (LMnNoO) + H (m)
	55	ASP (ABbcCdD) + NADPH (aq) + PYR (EFGefg) + NADPH (mp) + H (n) + GLU (HIhJijKklL) + H (o) -> NADP (q) + NADP (p) + H (e) + H (f) + AKG (HIJijKklL) + 0.5*LYS (EFhGmgAanBbcCod) + 0.5*LYS (FhoGmgAanBbcCdD) + 0.5*CO2 (D) + 0.5*CO2 (E)
	56	PEP (IJKjk) + E4P (OoPpQqRrs) + NADPH (zy) + PEP (LMNmn) + GLN (STtUuvVwxW) + R5P (DdEeFfGgHhi) + SER (ABaCbc) -> H (q) + H (r) + H (j) + GLU (STtUuvVwxW) + PYR (LMNmnk) + H (e) + CO2 (I) + H (k) + GAP (FfGgHhi) + TRP (ABaCbcJKOoPpQyRsDdE) + NADP (z)
	57	PEP (ABCab) + E4P (GgHhIiJjk) + NADPH (rq) + PEP (DEFde) + GLU (KLlMmnNopO) -> PHE (ABlCbEFdeGgHhIqJk) + NADP (r) + H (i) + H (j) + AKG (KLMmnNopO) + CO2 (D) + H (a)
	58	PEP (ABCab) + E4P (GgHhIiJjk) + NADPH (rq) + PEP (DEFde) + NAD (s) + GLU (KLlMmnNopO) -> TYR (ABlCbEFdeGgHIqJk) + NADP (r) + H (i) + H (j) + AKG (KLMmnNopO) + CO2 (D) + NADH (hs) + H (a)
	59	GLU (ABeCabDcdE) + GLU (FGjHfgIhiJ) + AcCoA (KLklm) + H (n) -> Orn (ABeCabDcdEn) + AKG (FGHfgIhiJ) + Ac (KLklm) + H (j)
	60	Orn (ABeCabDcdEf) + CO2 (F) -> Citr (ABeCabDcdEfF)
	61	ASP (ABbcCdD) + CO2 (E) -> Dihydro (ABbcCdDE)
	One carbon metabolism
	62	FOR (Aa) <-> FTHF (Aa)
	63	FTHF (Aa) + NADPH (bc) <-> MEETHF (Aab) + NADP (c)
	64	MEETHF (Aab) + NADPH (cd) <-> METHF (Aabc) + NADP (d)
	Transport and dilution
	65	Glucose.ext (AaBbCcDdEeFfg) -> G6P (AaBbCcDdEeFfg)
	66	Lac (ABbCcde) -> Lac.ext (ABbCcde)
	67	PYR (ABCcde) -> PYR.ext (ABCcde)
	68	FOR (Aa) -> FOR.ext (Aa)
	69	MAL (ABcCabD) -> MAL.ext (ABcCabD)
	70	H_2 (ab) -> H_2.ext (ab)
	71	ALA (ABeCabc) -> ALA.ext (ABeCabc)
	72	VAL (ABmElFdefCabc) -> VAL.ext (ABmElFdefCabc)
	73	ASP (ABbcCdD) -> ASP.ext (ABbcCdD)
	74	THR (AefgBcCdD) -> THR.ext (AefgBcCdD)
	75	FUM (ABcCaD) -> FUM.ext (ABcCaD)
	76	ILE (CabcBefEkDGjHghi) -> ILE.ext (CabcBefEkDGjHghi)
	77	LEU (CabcBjGefHghiEkD) -> LEU.ext (CabcBjGefHghiEkD)
	78	ETH (AdeBabc) <-> ETH.ext (AdeBabc)
	79	Ac (ABabc) -> Ac.ext (ABabc)
	80	CO2 (A) -> CO2.ext (A)
	81	CO2.unlabeled (A) + CO2 (B) -> CO2 (A) + CO2.sink (B)
	82	FOR.unlabeled (Aa) + FOR (Bb) -> FOR (Aa) + FOR.sink (Bb)
	83	VAL.unlabeled (ABaCbDcdeEfgh) + VAL (FGiHjIklmJnop) -> VAL (ABaCbDcdeEfgh) + VAL.sink (FGiHjIklmJnop)
	84	ILE.unlabeled (AabcBdeCfDEgFhij) + ILE (GklmHnoIpJKqLrst) -> ILE (AabcBdeCfDEgFhij) + ILE.sink (GklmHnoIpJKqLrst)
	85	Lac.unlabeled (ABbCcde) + Lac (DEfFghi) -> Lac (ABbCcde) + Lac.sink (DEfFghi)
	86	ASP.unlabeled (ABbcCdD) + ASP (EFefGgH) -> ASP (ABbcCdD) + ASP.sink (EFefGgH)
	87	THR.unlabeled (AefgBcCdD) + THR (EhijFkGlH) -> THR (AefgBcCdD) + THR.sink (EhijFkGlH)
	88	GLU.unlabeled (ABeCabDcdE) + GLU (FGfHghIijJ) -> GLU (ABeCabDcdE) + GLU.sink (FGfHghIijJ)
	89	GLU (ABeCabDcdE) -> GLU.ext (ABeCabDcdE)
	90	LEU.unlabeled (AabcBdCefDghiEjF) + LEU (GklmHnIopJqrsKtL) -> LEU (AabcBdCefDghiEjF) + LEU.sink (GklmHnIopJqrsKtL)
	91	TYR.unlabeled (ABaCbDEcdFeGHfIn) + TYR (JKgLhMNijOkPQlRm) -> TYR (ABaCbDEcdFeGHfIn) + TYR.sink (JKgLhMNijOkPQlRm)
	92	PRO.unlabeled (ABaCbcDdeEfg) + PRO (FGhHijIklJmn) -> PRO (ABaCbcDdeEfg) + PRO.sink (FGhHijIklJmn)
	93	AKG (ABCabDcdE) -> AKG.ext (ABCabDcdE)
	94	Succ (ABcdCabD) -> Succ.ext (ABcdCabD)
	95	ASN (ABbcCdD) -> ASN.ext (ABbcCdD)
	96	MAL.unlabeled (ABcCabD) -> MAL.ext (ABcCabD)
	97	Succ.unlabel (ABcdCabD) -> Succ.ext (ABcdCabD)
	98	AKG.unlabeled (ABCabDcdE) -> AKG.ext (ABCabDcdE)
	99	FUM.unlabeled (ABcCaD) -> FUM.ext (ABcCaD)
	Decarboxylation
	100	ILE (CabcBefEkDGjHghi) + CO2 (F) -> ILE (CabcBefEkFGjHghi) + CO2 (D)
	101	VAL (ABmElFdefCabc) + CO2 (D) -> VAL (DBmElFdefCabc) + CO2 (A)
	Biomass
	102	0.6107*ALA + 0.1766*ARG + 0.2182*ASN + 0.6158*ASP (ABbcCdD) + 0.04739*CYS + 0.41*GLU + 0.1039*GLN + 0.3882*GLY + 0.05779*HIS + 0.3431*ILE + 0.35*LEU + 0.3296*LYS + 0.1015*MET + 0.1714*PHE + 0.1371*PRO + 0.3007*SER + 0.204*THR + 0.03584*TRP + 0.1709*TYR + 0.2876*VAL + 0.2444*R5P + 0.0009*RU5P + 0.1578*G6P + 0.0173*DHAP + 2.059*AcCoA + 0.2532*FTHF + 0.1018*PEP + 0.1018*PYR + 0.5911*GAP + 0.3337*F6P…
