# Supplementary material for: In Vivo Thermodynamic Analysis of Glycolysis in Clostridium thermocellum and Thermoanaerobacterium saccharolyticum Using 13C and 2H Tracers
Source: mSystems. 2020 Mar 17;5(2):e00736-19. doi: 10.1128/mSystems.00736-19 (PMC7380578; doi:10.1128/mSystems.00736-19)
Supplement: Table S6 [file mSystems.00736-19-st006.xlsx]

## Sheet: labeling_uncorrected data
Supplementary Table 6. 13C and 2H labeling data in C. thermocellum and T. saccharolyticum used for MFA analysis.
Data from 13C-labeling experiments do not include H, O, N, S natural abundance and are uncorrected for 13C natural abundance
Data from 2H-labeling experiments do not include C, O, N, S natural abundance and are uncorrected for 2H natural abundance
Standard deviations are assigned as described in methods. N/A was used in 3 cases: 1) for the tracer SD (glucose), which are input into INCA as parameters without a standard deviation 2) for metabolites with no input data at all for that dataset, and 3) for the M+2 fraction of ribulose-5-phosphate. There is a spurious peak at the mass of M+2 ribulose phosphate on our LCMS using the chromatography…
		C. thermocellum DSM1313										T. saccharolyticum JW/YS-485L
		[1-13C1]glucose		[6-13C1]glucose		50:50 [U-13C6]:[U-12C6]glucose		[4-2H1]glucose		[5-2H1]glucose		[1-13C1]glucose		[6-13C1]glucose		50:50 [U-13C6]:[U-12C6]glucose		[4-2H1]glucose		[5-2H1]glucose
Metabolite		MID	SD	MID	SD	MID	SD	MID	SD	MID	SD	MID	SD	MID	SD	MID	SD	MID	SD	MID	SD
glucose	M+0	0.0221739	N/A	0.00599471	N/A	0.459455	N/A	0.0289855	N/A	0.0127823	N/A	0.0208689	N/A	0.00640398	N/A	0.464428	N/A	0.0298307	N/A	0.0145528	N/A
	M+1	0.924548	N/A	0.939408	N/A	0.032048	N/A	0.971014	N/A	0.987218	N/A	0.926772	N/A	0.939934	N/A	0.0322971	N/A	0.970169	N/A	0.985447	N/A
	M+2	0.053278	N/A	0.0545974	N/A	0	N/A	0	N/A	0	N/A	0.0523478	N/A	0.0536617	N/A	1.42996e-05	N/A	0	N/A	0	N/A
	M+3	0	N/A	0	N/A	0	N/A	0	N/A	0	N/A	1.14422e-05	N/A	0	N/A	0	N/A	0	N/A	0	N/A
	M+4	0	N/A	0	N/A	0.00716572	N/A	0	N/A	0	N/A	0	N/A	0	N/A	0.00415625	N/A	0	N/A	0	N/A
	M+5	0	N/A	0	N/A	0.035098	N/A	0	N/A	0	N/A	0	N/A	0	N/A	0.035791	N/A	0	N/A	0	N/A
	M+6	0	N/A	0	N/A	0.466233	N/A	0	N/A	0	N/A	0	N/A	0	N/A	0.463313	N/A	0	N/A	0	N/A
glucose-6-phosphate	M+0	0.100981	0.0075	0.104408	0.0075	0.369089	0.01	0.324339	0.005	0.350043	0.005	0.0219928	0.01	0.0311658	0.01	0.443934	0.015	0.0814128	0.005	0.0741315	0.005
	M+1	0.738587	0.0075	0.7594	0.0075	0.0389578	0.01	0.668198	0.005	0.646788	0.005	0.900295	0.01	0.922697	0.01	0.0381774	0.015	0.918587	0.005	0.925868	0.005
	M+2	0.160432	0.0075	0.136192	0.0075	0.0332199	0.01	0	0.005	0.00316963	0.005	0.0777123	0.01	0.0461371	0.01	0.0113577	0.015	0	0.005	0	0.005
	M+3	0	0.0075	0	0.0075	0.175071	0.01	0.00746326	0.005	0	0.005	0	0.01	0	0.01	0.0205053	0.015	0	0.005	0	0.005
	M+4	0	0.0075	0	0.0075	0.0185513	0.01	0	0.005	0	0.005	0	0.01	0	0.01	0.00886127	0.015	0	0.005	0	0.005
	M+5	0	0.0075	0	0.0075	0.0429062	0.01	0	0.005	0	0.005	0	0.01	0	0.01	0.037972	0.015	0	0.005	0	0.005
	M+6	0	0.0075	0	0.0075	0.322205	0.01	0	0.005	0	0.005	0	0.01	0	0.01	0.439192	0.015	0	0.005	0	0.005
fructose-6-phosphate	M+0	0.122546	0.02	0.141436	0.02	0.343434	0.02	0.424528	0.01	0.456715	0.01	0.028543	0.015	0.0430676	0.015	0.438199	0.02	0.142607	0.0075	0.136348	0.0075
	M+1	0.675466	0.02	0.681358	0.02	0.0392878	0.02	0.575472	0.01	0.543285	0.01	0.877767	0.015	0.892694	0.015	0.0377856	0.02	0.854684	0.0075	0.863652	0.0075
	M+2	0.195797	0.02	0.174925	0.02	0.0339638	0.02	0	0.01	0	0.01	0.0936902	0.015	0.0642386	0.015	0.0150422	0.02	0.00270937	0.0075	0	0.0075
	M+3	0.00619066	0.02	0.00228132	0.02	0.21855	0.02	0	0.01	0	0.01	0	0.015	0	0.015	0.0296588	0.02	0	0.0075	0	0.0075
	M+4	0	0.02	0	0.02	0.0230178	0.02	0	0.01	0	0.01	0	0.015	0	0.015	0.01219	0.02	0	0.0075	0	0.0075
	M+5	0	0.02	0	0.02	0.0444322	0.02	0	0.01	0	0.01	0	0.015	0	0.015	0.0402833	0.02	0	0.0075	0	0.0075
	M+6	0	0.02	0	0.02	0.297314	0.02	0	0.01	0	0.01	0	0.015	0	0.015	0.426841	0.02	0	0.0075	0	0.0075
fructose-1,6-bisphosphate	M+0	0.18587	0.015	0.232285	0.015	0.257202	0.015	0.71891	0.0075	0.799506	0.0075	0.16717	0.0075	0.239609	0.0075	0.245952	0.01	0.622911	0.005	0.739711	0.005
	M+1	0.528368	0.015	0.530754	0.015	0.0395297	0.015	0.28109	0.0075	0.200494	0.0075	0.559852	0.0075	0.562877	0.0075	0.0442761	0.01	0.377089	0.005	0.260289	0.005
	M+2	0.253888	0.015	0.208403	0.015	0.0548986	0.015	0	0.0075	0	0.0075	0.272977	0.0075	0.197514	0.0075	0.0500445	0.01	0	0.005	0	0.005
	M+3	0.0250683	0.015	0.0229631	0.015	0.35717	0.015	0	0.0075	0	0.0075	0	0.0075	0	0.0075	0.347122	0.01	0	0.005	0	0.005
	M+4	0.00680668	0.015	0.00559538	0.015	0.034255	0.015	0	0.0075	0	0.0075	0	0.0075	0	0.0075	0.0365808	0.01	0	0.005	0	0.005
	M+5	0	0.015	0	0.015	0.0515793	0.015	0	0.0075	0	0.0075	0	0.0075	0	0.0075	0.048522	0.01	0	0.005	0	0.005
	M+6	0	0.015	0	0.015	0.205364	0.015	0	0.0075	0	0.0075	0	0.0075	0	0.0075	0.227503	0.01	0	0.005	0	0.005
dihydroxyacetone phosphate	M+0	0.472287	0.0075	0.493073	0.0075	0.447014	0.01	0.916612	0.0075	1	0.0075	0.461951	0.0075	0.527168	0.0075	0.460907	0.01	0.817685	0.005	0.99627	0.005
	M+1	0.514343	0.0075	0.501686	0.0075	0.0386319	0.01	0.0833876	0.0075	0	0.0075	0.538049	0.0075	0.472832	0.0075	0.0436106	0.01	0.182315	0.005	0.00373	0.005
	M+2	0.0133699	0.0075	0.00524122	0.0075	0.0573443	0.01	0	0.0075	0	0.0075	0	0.0075	0	0.0075	0.034709	0.01	0	0.005	0	0.005
	M+3	0	0.0075	0	0.0075	0.45701	0.01	0	0.0075	0	0.0075	0	0.0075	0	0.0075	0.460774	0.01	0	0.005	0	0.005
3-phosphoglycerate	M+0	0.489409	0.0025	0.476597	0.0025	0.488334	0.0075	0.999712	0.0025	0.984282	0.0025	0.510878	0.0025	0.480763	0.0025	0.466205	0.0075	0.999451	0.0025	0.96646	0.0025
	M+1	0.498667	0.0025	0.511593	0.0025	0.0394328	0.0075	0.000287967	0.0025	0.0157183	0.0025	0.479595	0.0025	0.507352	0.0025	0.0426781	0.0075	0.000548548	0.0025	0.0335404	0.0025
	M+2	0.011924	0.0025	0.0118099	0.0025	0.0736535	0.0075	0	0.0025	0	0.0025	0.00952657	0.0025	0.00787841	0.0025	0.0500773	0.0075	0	0.0025	0	0.0025
	M+3	0	0.0025	0	0.0025	0.398579	0.0075	0	0.0025	0	0.0025	0	0.0025	0.00400664	0.0025	0.44104	0.0075	0	0.0025	0	0.0025
phosphoenolpyruvate	M+0	0.482106	0.01	0.480873	0.01	0.478602	0.01	0.999097	0.0075	1	0.0075	0.528578	0.0075	0.461315	0.0075	0.478063	0.01	1	0.0075	1	0.0075
	M+1	0.50096	0.01	0.50867	0.01	0.0448404	0.01	0.000902989	0.0075	0	0.0075	0.471422	0.0075	0.538685	0.0075	0.00230777	0.01	0	0.0075	0	0.0075
	M+2	0.0169338	0.01	0.010457	0.01	0.0916816	0.01	0	0.0075	0	0.0075	0	0.0075	0	0.0075	0.0558633	0.01	0	0.0075	0	0.0075
	M+3	0	0.01	0	0.01	0.384876	0.01	0	0.0075	0	0.0075	0	0.0075	0	0.0075	0.463766	0.01	0	0.0075	0	0.0075
pyruvate	M+0	0.485405	0.01	0.506364	0.01	0.425529	0.015	0.99794	0.01	0.998985	0.01	0.643483	0.01	0.629868	0.01	0.561193	0.015	0.995533	0.01	0.9966	0.01
	M+1	0.500945	0.01	0.480785	0.01	0.0954186	0.015	0.0020603	0.01	0.00101481	0.01	0.356517	0.01	0.352969	0.01	0.0561316	0.015	0.00446687	0.01	0.00339969	0.01
	M+2	0.0131886	0.01	0.0120829	0.01	0.252798	0.015	0	0.01	0	0.01	0	0.01	0.0171624	0.01	0.112489	0.015	0	0.01	0	0.01
	M+3	0.000462117	0.01	0.000767734	0.01	0.226255	0.015	0	0.01	0	0.01	0	0.01	0	0.01	0.270186	0.015	0	0.01	0	0.01
lactate	M+0	0.598794	0.02	0.590629	0.02	0.521531	0.02	0.943954	0.01	0.99825	0.01	0.540368	0.02	0.466108	0.02	N/A	N/A	0.856881	0.01	0.998374	0.01
	M+1	0.390466	0.02	0.399235	0.02	0.0819395	0.02	0.055855	0.01	0.00175005	0.01	0.439698	0.02	0.520032	0.02	N/A	N/A	0.14266	0.01	0.00162632	0.01
	M+2	0.0101027	0.02	0.00960239	0.02	0.207805	0.02	0.000190634	0.01	0	0.01	0.0107066	0.02	0.011576	0.02	N/A	N/A	0.000459601	0.01	0	0.01
	M+3	0.000637648	0.02	0.000533206	0.02	0.188724	0.02	0	0.01	0	0.01	0.00922743	0.02	0.00228405	0.02	N/A	N/A	0	0.01	0	0.01
α-ketoglutarate	M+0	0.320986	0.01	0.312821	0.01	0.274066	0.02	1	0.01	1	0.01	0.355364	0.01	0.310175	0.01	0.272891	0.02	0.997997	0.01	1	0.01
	M+1	0.446866	0.01	0.443334	0.01	0.0696488	0.02	0	0.01	0	0.01	0.427512	0.01	0.444943	0.01	0.0836904	0.02	0.00200292	0.01	0	0.01
	M+2	0.232148	0.01	0.243845	0.01	0.28033	0.02	0	0.01	0	0.01	0.217124	0.01	0.244882	0.01	0.304111	0.02	0	0.01	0	0.01
	M+3	0	0.01	0	0.01	0.166504	0.02	0	0.01	0	0.01	0	0.01	0	0.01	0.124949	0.02	0	0.01	0	0.01
	M+4	0	0.01	0	0.01	0.14439	0.02	0	0.01	0	0.01	0	0.01	0	0.01	0.163013	0.02	0	0.01	0	0.01
	M+5	0	0.01	0	0.01	0.0650607	0.02	0	0.01	0	0.01	0	0.01	0	0.01	0.0513468	0.02	0	0.01	0	0.01
malate	M+0	0.523948	0.01	0.518097	0.01	0.410433	0.015	0.885626	0.01	0.998681	0.01	0.544745	0.01	0.51158	0.01	0.428281	0.02	0.992044	0.0075	0.977342	0.0075
	M+1	0.45675	0.01	0.464217	0.01	0.129703	0.015	0.113902	0.01	0.00131895	0.01	0.436778	0.01	0.473586	0.01	0.112762	0.02	0.0079557	0.0075	0.0226579	0.0075
	M+2	0.019024	0.01	0.0174655	0.01	0.11955	0.015	0.000472272	0.01	0	0.01	0.0184772	0.01	0.0146332	0.01	0.0862361	0.02	0	0.0075	0	0.0075
	M+3	0.000277489	0.01	0.000220447	0.01	0.277945	0.015	0	0.01	0	0.01	0	0.01	0.000200965	0.01	0.307101	0.02	0	0.0075	0	0.0075
	M+4	0	0.01	0	0.01	0.0623688	0.015	0	0.01	0	0.01	0	0.01	0	0.01	0.0656205	0.02	0	0.0075	0	0.0075
fumarate	M+0	0.539079	0.01	0.540686	0.01	0.44049	0.01	0.894297	0.01	1	0.01	0.572298	0.02	0.530503	0.02	N/A	N/A	0.993024	0.01	0.980181	0.01
	M+1	0.439826	0.01	0.444666	0.01	0.131817	0.01	0.105703	0.01	0	0.01	0.417914	0.02	0.458522	0.02	N/A	N/A	0.00697599	0.01	0.0198189	0.01
	M+2	0.0210952	0.01	0.014648	0.01	0.113374	0.01	0	0.01	0	0.01	0.00978712	0.02	0.0109747	0.02	N/A	N/A	0	0.01	0	0.01
	M+3	0	0.01	0	0.01	0.256661	0.01	0	0.01	0	0.01	0	0.02	0	0.02	N/A	N/A	0	0.01	0	0.01
	M+4	0	0.01	0	0.01	0.0576579	0.01	0	0.01	0	0.01	0	0.02	0	0.02	N/A	N/A	0	0.01	0	0.01
succinate	M+0	0.77501	0.01	0.757248	0.01	0.693228	0.01	N/A	N/A	N/A	N/A	0.648262	0.02	0.623602	0.02	0.534521	0.02	N/A	N/A	N/A	N/A
	M+1	0.214249	0.01	0.234889	0.01	0.0812409	0.01	N/A	N/A	N/A	N/A	0.331511	0.02	0.355247	0.02	0.11503	0.02	N/A	N/A	N/A	N/A
	M+2	0.0107403	0.01	0.007863	0.01	0.0610788	0.01	N/A	N/A	N/A	N/A	0.0202277	0.02	0.0165099	0.02	0.0700664	0.02	N/A	N/A	N/A	N/A
	M+3	0	0.01	0	0.01	0.134323	0.01	N/A	N/A	N/A	N/A	0	0.02	0.00115488	0.02	0.208487	0.02	N/A	N/A	N/A	N/A
	M+4	0	0.01	0	0.01	0.0301293	0.01	N/A	N/A	N/A	N/A	0	0.02	0.00348694	0.02	0.0718961	0.02	N/A	N/A	N/A	N/A
aspartate	M+0	0.488401	0.01	0.482796	0.01	0.333252	0.01	0.995539	0.01	0.999791	0.01	0.489526	0.01	0.476236	0.01	0.336784	0.01	0.996735	0.01	0.999004	0.01
	M+1	0.49206	0.01	0.499281	0.01	0.172483	0.01	0.00446094	0.01	0.000209308	0.01	0.49109	0.01	0.507385	0.01	0.15439	0.01	0.00293464	0.01	0.000470378	0.01
	M+2	0.0192408	0.01	0.0177658	0.01	0.12337	0.01	0	0.01	0	0.01	0.0188432	0.01	0.016171	0.01	0.101109	0.01	0	0.01	0	0.01
	M+3	0.000297932	0.01	0.00015739	0.01	0.28027	0.01	0	0.01	0	0.01	0.00028193	0.01	0.000208511	0.01	0.317493	0.01	0.000330134	0.01	0.000525136	0.01
	M+4	0	0.01	0	0.01	0.0906244	0.01	0	0.01	0	0.01	0.000259092	0.01	0	0.01	0.0902236	0.01	0	0.01	0	0.01
asparagine	M+0	0.488295	0.02	0.493753	0.02	0.336634	0.02	N/A	N/A	N/A	N/A	N/A	N/A	N/A	N/A	N/A	N/A	N/A	N/A	N/A	N/A
	M+1	0.498156	0.02	0.494418	0.02	0.157493	0.02	N/A	N/A	N/A	N/A	N/A	N/A	N/A	N/A	N/A	N/A	N/A	N/A	N/A	N/A
	M+2	0.0135493	0.02	0.0118288	0.02	0.124543	0.02	N/A	N/A	N/A	N/A	N/A	N/A	N/A	N/A	N/A	N/A	N/A	N/A	N/A	N/A
	M+3	0	0.02	0	0.02	0.300718	0.02	N/A	N/A	N/A	N/A	N/A	N/A	N/A	N/A	N/A	N/A	N/A	N/A	N/A	N/A
	M+4	0	0.02	0	0.02	0.0806116	0.02	N/A	N/A	N/A	N/A	N/A	N/A	N/A	N/A	N/A	N/A	N/A	N/A	N/A	N/A
glutamate	M+0	0.259136	0.0075	0.256358	0.0075	0.20492	0.01	0.993876	0.0075	1	0.0075	0.256293	0.0075	0.246294	0.0075	0.190142	0.01	0.996812	0.0075	0.999041	0.0075
	M+1	0.485562	0.0075	0.483197	0.0075	0.0920287	0.01	0.00612446	0.0075	0	0.0075	0.489342	0.0075	0.487061	0.0075	0.0878339	0.01	0.0031875	0.0075	0.000958611	0.0075
	M+2	0.247369	0.0075	0.252613	0.0075	0.348075	0.01	0	0.0075	0	0.0075	0.244765	0.0075	0.257674	0.0075	0.349263	0.01	0	0.0075	0	0.0075
	M+3	0.00793263	0.0075	0.00783235	0.0075	0.142732	0.01	0	0.0075	0	0.0075	0.00865981	0.0075	0.00897087	0.0075	0.145089	0.01	0	0.0075	0	0.0075
	M+4	0	0.0075	0	0.0075	0.155549	0.01	0	0.0075	0	0.0075	8.55899e-05	0.0075	0	0.0075	0.166916	0.01	0	0.0075	0	0.0075
	M+5	0	0.0075	0	0.0075	0.0566958	0.01	0	0.0075	0	0.0075	0.000854541	0.0075	0	0.0075	0.0607549	0.01	0	0.0075	0	0.0075
glutamine	M+0	0.256562	0.0075	0.244304	0.0075	0.19944	0.01	0.993753	0.0075	1	0.0075	0.268339	0.0075	0.24198	0.0075	0.187208	0.01	0.997145	0.0075	0.999128	0.0075
	M+1	0.485953	0.0075	0.497612	0.0075	0.0890805	0.01	0.00624728	0.0075	0	0.0075	0.482967	0.0075	0.498489	0.0075	0.0832467	0.01	0.00285501	0.0075	0.000871792	0.0075
	M+2	0.251034	0.0075	0.254566	0.0075	0.360635	0.01	0	0.0075	0	0.0075	0.241959	0.0075	0.253206	0.0075	0.363224	0.01	0	0.0075	0	0.0075
	M+3	0.00645087	0.0075	0.00351708	0.0075	0.145242	0.01	0	0.0075	0	0.0075	0.00646257	0.0075	0.00632508	0.0075	0.142248	0.01	0	0.0075	0	0.0075
	M+4	0	0.0075	0	0.0075	0.152934	0.01	0	0.0075	0	0.0075	0	0.0075	0	0.0075	0.168152	0.01	0	0.0075	0	0.0075
	M+5	0	0.0075	0	0.0075	0.0526688	0.01	0	0.0075	0	0.0075	0.000271567	0.0075	0	0.0075	0.0559206	0.01	0	0.0075	0	0.0075
citrulline	M+0	0.258687	0.02	0.252647	0.02	0.146529	0.02	N/A	N/A	N/A	N/A	0.255355	0.02	0.229491	0.02	0.152167	0.02	N/A	N/A	N/A	N/A
	M+1	0.486932	0.02	0.497038	0.02	0.128798	0.02	N/A	N/A	N/A	N/A	0.508606	0.02	0.503373	0.02	0.116852	0.02	N/A	N/A	N/A	N/A
	M+2	0.244928	0.02	0.24712	0.02	0.27301	0.02	N/A	N/A	N/A	N/A	0.234691	0.02	0.261461	0.02	0.269141	0.02	N/A	N/A	N/A	N/A
	M+3	0.00945352	0.02	0.00319548	0.02	0.204342	0.02	N/A	N/A	N/A	N/A	0.00134757	0.02	0.00567477	0.02	0.198223	0.02	N/A	N/A	N/A	N/A
	M+4	0	0.02	0	0.02	0.152613	0.02	N/A	N/A	N/A	N/A	0	0.02	0	0.02	0.167672	0.02	N/A	N/A	N/A	N/A
	M+5	0	0.02	0	0.02	0.0846335	0.02	N/A	N/A	N/A	N/A	0	0.02	0	0.02	0.0912353	0.02	N/A	N/A	N/A	N/A
	M+6	0	0.02	0	0.02	0.0100739	0.02	N/A	N/A	N/A	N/A	0	0.02	0	0.02	0.00470913	0.02	N/A	N/A	N/A	N/A
ornithine	M+0	0.266671	0.02	0.25714	0.02	0.21247	0.03	N/A	N/A	N/A	N/A	0.263193	0.02	0.219551	0.02	0.201769	0.04	N/A	N/A	N/A	N/A
	M+1	0.486126	0.02	0.477018	0.02	0.101746	0.03	N/A	N/A	N/A	N/A	0.500187	0.02	0.513852	0.02	0.0645742	0.04	N/A	N/A	N/A	N/A
	M+2	0.24596	0.02	0.26437	0.02	0.353222	0.03	N/A	N/A	N/A	N/A	0.23662	0.02	0.266597	0.02	0.443076	0.04	N/A	N/A	N/A	N/A
	M+3	0.00124204	0.02	0.00147172	0.02	0.136938	0.03	N/A	N/A	N/A	N/A	0	0.02	0	0.02	0.116483	0.04	N/A	N/A	N/A	N/A
	M+4	0	0.02	0	0.02	0.14904	0.03	N/A	N/A	N/A	N/A	0	0.02	0	0.02	0.139516	0.04	N/A	N/A	N/A	N/A
	M+5	0	0.02	0	0.02	0.0465842	0.03	N/A	N/A	N/A	N/A	0	0.02	0	0.02	0.034582	0.04	N/A	N/A	N/A	N/A
dihydroorotate	M+0	0.507412	0.02	0.482656	0.02	0.30479	0.02	N/A	N/A	N/A	N/A	0.478379	0.02	0.471669	0.02	0.272978	0.02	N/A	N/A	N/A	N/A
	M+1	0.492588	0.02	0.517344	0.02	0.189065	0.02	N/A	N/A	N/A	N/A	0.498461	0.02	0.50946	0.02	0.187614	0.02	N/A	N/A	N/A	N/A
	M+2	0	0.02	0	0.02	0.107505	0.02	N/A	N/A	N/A	N/A	0.0231598	0.02	0.018871	0.02	0.0998694	0.02	N/A	N/A	N/A	N/A
	M+3	0	0.02	0	0.02	0.258686	0.02	N/A	N/A	N/A	N/A	0	0.02	0	0.02	0.267449	0.02	N/A	N/A	N/A	N/A
	M+4	0	0.02	0	0.02	0.12017	0.02	N/A	N/A	N/A	N/A	0	0.02	0	0.02	0.146186	0.02	N/A	N/A	N/A	N/A
	M+5	0	0.02	0	0.02	0.0197843	0.02	N/A	N/A	N/A	N/A	0	0.02	0	0.02	0.0259038	0.02	N/A	N/A	N/A	N/A
isoleucine	M+0	0.19905	0.02	0.180899	0.02	0.181224	0.03	0.990963	0.02	0.998593	0.02	0.181656	0.01	0.161865	0.01	0.169195	0.01	0.992681	0.02	0.99804	0.02
	M+1	0.359452	0.02	0.358288	0.02	0.0994045	0.03	0.00903727	0.02	0.00140728	0.02	0.355119	0.01	0.354	0.01	0.0269794	0.01	0.00731907	0.02	0.00195964	0.02
	M+2	0.326767	0.02	0.343421	0.02	0.269045	0.03	0	0.02	0	0.02	0.34238	0.01	0.350887	0.01	0.333487	0.01	0	0.02	0	0.02
	M+3	0.110764	0.02	0.113966	0.02	0.15475	0.03	0	0.02	0	0.02	0.116923	0.01	0.12837	0.01	0.0412482	0.01	0	0.02	0	0.02
	M+4	0.00396734	0.02	0.00342685	0.02	0.1934	0.03	0	0.02	0	0.02	0.00392177	0.01	0.00487826	0.01	0.316819	0.01	0	0.02	0	0.02
	M+5	0	0.02	0	0.02	0.0637269	0.03	0	0.02	0	0.02	0	0.01	0	0.01	0.017992	0.01	0	0.02	0	0.02
	M+6	0	0.02	0	0.02	0.0384487	0.03	0	0.02	0	0.02	0	0.01	0	0.01	0.0942789	0.01	0	0.02	0	0.02
leucine	M+0	0.251105	0.01	0.220568	0.01	0.222599	0.02	0.992209	0.01	0.997779	0.01	0.195708	0.0075	0.190025	0.0075	0.192133	0.01	0.994433	0.01	0.997842	0.01
	M+1	0.332042	0.01	0.339444	0.01	0.07084	0.02	0.00779061	0.01	0.00222086	0.01	0.354633	0.0075	0.342077	0.0075	0.0290454	0.01	0.00556653	0.01	0.00215762	0.01
	M+2	0.307913	0.01	0.328921	0.01	0.28423	0.02	0	0.01	0	0.01	0.332418	0.0075	0.346496	0.0075	0.324436	0.01	0	0.01	0	0.01
	M+3	0.105888	0.01	0.107906	0.01	0.109091	0.02	0	0.01	0	0.01	0.113574	0.0075	0.117746	0.0075	0.0452964	0.01	0	0.01	0	0.01
	M+4	0.00305117	0.01	0.00316038	0.01	0.21811	0.02	0	0.01	0	0.01	0.00366718	0.0075	0.00365594	0.0075	0.297168	0.01	0	0.01	0	0.01
	M+5	0	0.01	0	0.01	0.043089	0.02	0	0.01	0	0.01	0	0.0075	0	0.0075	0.0216154	0.01	0	0.01	0	0.01
	M+6	0	0.01	0	0.01	0.0520397	0.02	0	0.01	0	0.01	0	0.0075	0	0.0075	0.0903054	0.01	0	0.01	0	0.01
valine	M+0	0.289243	0.01	0.302385	0.01	0.250958	0.015	0.992491	0.0075	0.999945	0.0075	0.29314	0.0075	0.284623	0.0075	0.259453	0.01	0.996796	0.0075	0.998405	0.0075
	M+1	0.466413	0.01	0.454515	0.01	0.0763707	0.015	0.00750901	0.0075	5.53207e-05	0.0075	0.457382	0.0075	0.457233	0.0075	0.0546244	0.01	0.00320363	0.0075	0.0015955	0.0075
	M+2	0.236231	0.01	0.234897	0.01	0.328698	0.015	0	0.0075	0	0.0075	0.235979	0.0075	0.244366	0.0075	0.277482	0.01	0	0.0075	0	0.0075
	M+3	0.0080551	0.01	0.00816253	0.01	0.138479	0.015	0	0.0075	0	0.0075	0.0134991	0.0075	0.0137784	0.0075	0.183653	0.01	0	0.0075	0	0.0075
	M+4	5.76482e-05	0.01	4.01559e-05	0.01	0.138041	0.015	0	0.0075	0	0.0075	0	0.0075	0	0.0075	0.0891373	0.01	0	0.0075	0	0.0075
	M+5	0	0.01	0	0.01	0.0674528	0.015	0	0.0075	0	0.0075	0	0.0075	0	0.0075	0.13565	0.01	0	0.0075	0	0.0075
methionine	M+0	N/A	N/A	N/A	N/A	N/A	N/A	N/A	N/A	N/A	N/A	0.43312	0.01	0.436245	0.01	0.235625	0.03	0.964326	0.01	1	0.01
	M+1	N/A	N/A	N/A	N/A	N/A	N/A	N/A	N/A	N/A	N/A	0.491495	0.01	0.507175	0.01	0.194599	0.03	0.035674	0.01	0	0.01
	M+2	N/A	N/A	N/A	N/A	N/A	N/A	N/A	N/A	N/A	N/A	0.0743706	0.01	0.0565801	0.01	0.171847	0.03	0	0.01	0	0.01
	M+3	N/A	N/A	N/A	N/A	N/A	N/A	N/A	N/A	N/A	N/A	0.00101455	0.01	0	0.01	0.208741	0.03	0	0.01	0	0.01
	M+4	N/A	N/A	N/A	N/A	N/A	N/A	N/A	N/A	N/A	N/A	0	0.01	0	0.01	0.155521	0.03	0	0.01	0	0.01
	M+5	N/A	N/A	N/A	N/A	N/A	N/A	N/A	N/A	N/A	N/A	0	0.01	0	0.01	0.0336677	0.03	0	0.01	0	0.01
serine	M+0	0.71216	0.02	0.667989	0.02	0.489549	0.02	0.956793	0.01	0.9997	0.01	0.548469	0.01	0.572841	0.01	N/A	N/A	0.999183	0.01	1	0.01
	M+1	0.28068	0.02	0.324639	0.02	0	0.02	0.0430992	0.01	0.000300126	0.01	0.446113	0.01	0.423406	0.01	N/A	N/A	0.000817498	0.01	0	0.01
	M+2	0.00716006	0.02	0.00737168	0.02	0.243286	0.02	0.000107605	0.01	0	0.01	0.00541843	0.01	0.00375354	0.01	N/A	N/A	0	0.01	0	0.01
	M+3	0	0.02	0	0.02	0.267165	0.02	0	0.01	0	0.01	0	0.01	0	0.01	N/A	N/A	0	0.01	0	0.01
threonine	M+0	0.505728	0.0075	0.499843	0.0075	0.362231	0.015	0.946123	0.0075	0.999518	0.0075	0.505518	0.0075	0.492127	0.0075	0.39242	0.02	0.991388	0.0075	0.999053	0.0075
	M+1	0.47617	0.0075	0.484517	0.0075	0.155624	0.015	0.0536017	0.0075	0.000229995	0.0075	0.477905	0.0075	0.495322	0.0075	0.121321	0.02	0.00834503	0.0075	0.000634698	0.0075
	M+2	0.0181019	0.0075	0.0156395	0.0075	0.122172	0.015	0.000275021	0.0075	0.000251664	0.0075	0.0165767	0.0075	0.0125506	0.0075	0.0681251	0.02	0	0.0075	0.000311897	0.0075
	M+3	0	0.0075	0	0.0075	0.275273	0.015	0	0.0075	0	0.0075	0	0.0075	0	0.0075	0.348158	0.02	0	0.0075	0	0.0075
	M+4	0	0.0075	0	0.0075	0.0847002	0.015	0	0.0075	0	0.0075	0	0.0075	0	0.0075	0.069977	0.02	0	0.0075	0	0.0075
proline	M+0	0.304813	0.04	0.320328	0.04	0.260444	0.04	0.862015	0.04	0.997225	0.04	0.307327	0.04	0.294924	0.04	0.250776	0.04	0.879173	0.04	1	0.04
	M+1	0.456511	0.04	0.440709	0.04	0.0737448	0.04	0.136102	0.04	0.00277477	0.04	0.459728	0.04	0.470655	0.04	0.0785846	0.04	0.120827	0.04	0	0.04
	M+2	0.233633	0.04	0.235107	0.04	0.365408	0.04	0.0018839	0.04	0	0.04	0.228674	0.04	0.230169	0.04	0.351742	0.04	0	0.04	0	0.04
	M+3	0.0039451	0.04	0.00385607	0.04	0.108427	0.04	0	0.04	0	0.04	0.00427149	0.04	0.00385217	0.04	0.112216	0.04	0	0.04	0	0.04
	M+4	0.00109801	0.04	0	0.04	0.152983	0.04	0	0.04	0	0.04	0	0.04	0	0.04	0.162451	0.04	0	0.04	0	0.04
	M+5	0	0.04	0	0.04	0.0389931	0.04	0	0.04	0	0.04	0	0.04	0.000399813	0.04	0.0442301	0.04	0	0.04	0	0.04
phenylalanine	M+0	N/A	N/A	N/A	N/A	N/A	N/A	N/A	N/A	N/A	N/A	N/A	N/A	N/A	N/A	N/A	N/A	0.288105	0.02	0.981229	0.02
	M+1	N/A	N/A	N/A	N/A	N/A	N/A	N/A	N/A	N/A	N/A	N/A	N/A	N/A	N/A	N/A	N/A	0.706782	0.02	0.0187715	0.02
	M+2	N/A	N/A	N/A	N/A	N/A	N/A	N/A	N/A	N/A	N/A	N/A	N/A	N/A	N/A	N/A	N/A	0.00511293	0.02	0	0.02
	M+3	N/A	N/A	N/A	N/A	N/A	N/A	N/A	N/A	N/A	N/A	N/A	N/A	N/A	N/A	N/A	N/A	0	0.02	0	0.02
	M+4	N/A	N/A	N/A	N/A	N/A	N/A	N/A	N/A	N/A	N/A	N/A	N/A	N/A	N/A	N/A	N/A	0	0.02	0	0.02
	M+5	N/A	N/A	N/A	N/A	N/A	N/A	N/A	N/A	N/A	N/A	N/A	N/A	N/A	N/A	N/A	N/A	0	0.02	0	0.02
	M+6	N/A	N/A	N/A	N/A	N/A	N/A	N/A	N/A	N/A	N/A	N/A	N/A	N/A	N/A	N/A	N/A	0	0.02	0	0.02
	M+7	N/A	N/A	N/A	N/A	N/A	N/A	N/A	N/A	N/A	N/A	N/A	N/A	N/A	N/A	N/A	N/A	0	0.02	0	0.02
	M+8	N/A	N/A	N/A	N/A	N/A	N/A	N/A	N/A	N/A	N/A	N/A	N/A	N/A	N/A	N/A	N/A	0	0.02	0	0.02
	M+9	N/A	N/A	N/A	N/A	N/A	N/A	N/A	N/A	N/A	N/A	N/A	N/A	N/A	N/A	N/A	N/A	0	0.02	0	0.02
tyrosine	M+0	0.190823	0.02	0.164678	0.02	0.122969	0.02	0.973588	0.01	0.993684	0.01	0.219237	0.02	0.076384	0.02	0.107506	0.02	0.983165	0.01	0.996088	0.01
	M+1	0.359503	0.02	0.307329	0.02	0.0628649	0.02	0.0201325	0.01	0	0.01	0.415279	0.02	0.266441	0.02	0.0392591	0.02	0.0136788	0.01	0	0.01
	M+2	0.334453	0.02	0.365235	0.02	0.120167	0.02	0.00627979	0.01	0.00631581	0.01	0.287982	0.02	0.420696	0.02	0.108898	0.02	0.000886339	0.01	0.000720911	0.01
	M+3	0.107139	0.02	0.154138	0.02	0.151164	0.02	0	0.01	0	0.01	0.0714569	0.02	0.22203	0.02	0.138736	0.02	0.00226962	0.01	0.0031908	0.01
	M+4	0.00808264	0.02	0.00861967	0.02	0.138283	0.02	0	0.01	0	0.01	0.00604453	0.02	0.014449	0.02	0.129964	0.02	0	0.01	0	0.01
	M+5	0	0.02	0	0.02	0.123101	0.02	0	0.01	0	0.01	0	0.02	0	0.02	0.118998	0.02	0	0.01	0	0.01
	M+6	0	0.02	0	0.02	0.13012	0.02	0	0.01	0	0.01	0	0.02	0	0.02	0.142328	0.02	0	0.01	0	0.01
	M+7	0	0.02	0	0.02	0.0716294	0.02	0	0.01	0	0.01	0	0.02	0	0.02	0.0930242	0.02	0	0.01	0	0.01
	M+8	0	0.02	0	0.02	0.0566084	0.02	0	0.01	0	0.01	0	0.02	0	0.02	0.0527699	0.02	0	0.01	0	0.01
	M+9	0	0.02	0	0.02	0.0230936	0.02	0	0.01	0	0.01	0	0.02	0	0.02	0.0685166	0.02	0	0.01	0	0.01
sedoheptulose-1,7-bisphosphate	M+0	0.253713	0.02	0.215455	0.02	0.146161	0.02	0.711349	0.01	0.699561	0.01	0.306098	0.02	0.111649	0.02	0.189825	0.02	0.285902	0.01	0.324624	0.01
	M+1	0.472946	0.02	0.471701	0.02	0.112223	0.02	0.273657	0.01	0.281188	0.01	0.522382	0.02	0.527735	0.02	0.0687379	0.02	0.659309	0.01	0.675376	0.01
	M+2	0.238677	0.02	0.278342	0.02	0.0534386	0.02	0.0149946	0.01	0.019251	0.01	0.145682	0.02	0.329622	0.02	0.0411857	0.02	0.0547885	0.01	0	0.01
	M+3	0.0274609	0.02	0.0311465	0.02	0.2386	0.02	0	0.01	0	0.01	0.0258369	0.02	0.030994	0.02	0.226719	0.02	0	0.01	0	0.01
	M+4	0.00720303	0.02	0.00335484	0.02	0.2059	0.02	0	0.01	0	0.01	0	0.02	0	0.02	0.214934	0.02	0	0.01	0	0.01
	M+5	0	0.02	0	0.02	0.0434769	0.02	0	0.01	0	0.01	0	0.02	0	0.02	0.034352	0.02	0	0.01	0	0.01
	M+6	0	0.02	0	0.02	0.101196	0.02	0	0.01	0	0.01	0	0.02	0	0.02	0.0675642	0.02	0	0.01	0	0.01
	M+7	0	0.02	0	0.02	0.0990051	0.02	0	0.01	0	0.01	0	0.02	0	0.02	0.156682	0.02	0	0.01	0	0.01
sedoheptulose-7-phosphate	M+0	0.24255	0.03	0.210737	0.03	0.141354	0.03	0.758665	0.01	0.734588	0.01	0.320799	0.03	0.112061	0.03	0.188691	0.03	0.288665	0.01	0.334417	0.01
	M+1	0.472087	0.03	0.485113	0.03	0.103396	0.03	0.230891	0.01	0.251529	0.01	0.523212	0.03	0.522078	0.03	0.0663155	0.03	0.643424	0.01	0.665583	0.01
	M+2	0.25304	0.03	0.284792	0.03	0.0734726	0.03	0.0101919	0.01	0.0138827	0.01	0.142584	0.03	0.33657	0.03	0.0386447	0.03	0.0679115	0.01	0	0.01
	M+3	0.0323237	0.03	0.0193584	0.03	0.223945	0.03	0.00025258	0.01	0	0.01	0.0134051	0.03	0.029291	0.03	0.234861	0.03	0	0.01	0	0.01
	M+4	0	0.03	0	0.03	0.204222	0.03	0	0.01	0	0.01	0	0.03	0	0.03	0.217109	0.03	0	0.01	0	0.01
	M+5	0	0.03	0	0.03	0.0613663	0.03	0	0.01	0	0.01	0	0.03	0	0.03	0.0379323	0.03	0	0.01	0	0.01
	M+6	0	0.03	0	0.03	0.0953905	0.03	0	0.01	0	0.01	0	0.03	0	0.03	0.0640845	0.03	0	0.01	0	0.01
	M+7	0	0.03	0	0.03	0.0968528	0.03	0	0.01	0	0.01	0	0.03	0	0.03	0.152361	0.03	0	0.01	0	0.01
shikimate-3-phosphate	M+0	N/A	N/A	N/A	N/A	N/A	N/A	N/A	N/A	N/A	N/A	0.399623	0.0075	0.104513	0.0075	0.201841	0.02	0.294843	0.0075	1	0.0075
	M+1	N/A	N/A	N/A	N/A	N/A	N/A	N/A	N/A	N/A	N/A	0.481545	0.0075	0.478143	0.0075	0.0706172	0.02	0.705157	0.0075	0	0.0075
	M+2	N/A	N/A	N/A	N/A	N/A	N/A	N/A	N/A	N/A	N/A	0.114299	0.0075	0.413153	0.0075	0.0286905	0.02	0	0.0075	0	0.0075
	M+3	N/A	N/A	N/A	N/A	N/A	N/A	N/A	N/A	N/A	N/A	0.00453323	0.0075	0.00419176	0.0075	0.213947	0.02	0	0.0075	0	0.0075
	M+4	N/A	N/A	N/A	N/A	N/A	N/A	N/A	N/A	N/A	N/A	0	0.0075	0	0.0075	0.235146	0.02	0	0.0075	0	0.0075
	M+5	N/A	N/A	N/A	N/A	N/A	N/A	N/A	N/A	N/A	N/A	0	0.0075	0	0.0075	0.0187309	0.02	0	0.0075	0	0.0075
	M+6	N/A	N/A	N/A	N/A	N/A	N/A	N/A	N/A	N/A	N/A	0	0.0075	0	0.0075	0.0579327	0.02	0	0.0075	0	0.0075
	M+7	N/A	N/A	N/A	N/A	N/A	N/A	N/A	N/A	N/A	N/A	0	0.0075	0	0.0075	0.173095	0.02	0	0.0075	0	0.0075
ribose-5-phosphate	M+0	0.426433	0.03	0.237256	0.03	0.204475	0.04	0.866885	0.02	0.889839	0.02	0.121188	0.04	0.402728	0.04	0.239159	0.04	0.891834	0.02	0.841499	0.02
	M+1	0.561194	0.03	0.745817	0.03	0.111495	0.04	0.121513	0.02	0.105195	0.02	0.435579	0.04	0.497211	0.04	0.0545289	0.04	0.108166	0.02	0.158501	0.02
	M+2	N/A	0.03	N/A	0.03	0.249832	0.04	0.0116018	0.02	0.00496636	0.02	0.434529	0.04	0.0835347	0.04	0.264652	0.04	0	0.02	0	0.02
	M+3	0.0123729	0.03	0.0169275	0.03	0.177135	0.04	0	0.02	0	0.02	0.0087032	0.04	0.0165265	0.04	0.194872	0.04	0	0.02	0	0.02
	M+4	0	0.03	0	0.03	0.105799	0.04	0	0.02	0	0.02	0	0.04	0	0.04	0.0327142	0.04	0	0.02	0	0.02
	M+5	0	0.03	0	0.03	0.151264	0.04	0	0.02	0	0.02	0	0.04	0	0.04	0.214075	0.04	0	0.02	0	0.02
ribulose-5-phosphate	M+0	0.371722	0.02	0.402805	0.02	0.205566	0.03	0.972917	0.02	0.937255	0.02	0.0968244	0.02	0.42751	0.02	0.247142	0.04	0.883433	0.02	0.894065	0.02
	M+1	0.601917	0.02	0.578557	0.02	0.111254	0.03	0.0270826	0.02	0.0627455	0.02	0.489056	0.02	0.497825	0.02	0.0338122	0.04	0.116567	0.02	0.105935	0.02
	M+2	N/A	0.02	N/A	0.02	0.278075	0.03	0	0.02	0	0.02	0.404762	0.02	0.062947	0.02	0.238807	0.04	0	0.02	0	0.02
	M+3	0.0263615	0.02	0.0186375	0.02	0.140967	0.03	0	0.02	0	0.02	0.0093584	0.02	0.0117179	0.02	0.22479	0.04	0	0.02	0	0.02
	M+4	0	0.02	0	0.02	0.107621	0.03	0	0.02	0	0.02	0	0.02	0	0.02	0.0461675	0.04	0	0.02	0	0.02
	M+5	0	0.02	0	0.02	0.156517	0.03	0	0.02	0	0.02	0	0.02	0	0.02	0.209281	0.04	0	0.02	0	0.02
glycerol-3-phosphate	M+0	0.475506	0.02	0.502215	0.02	0.488308	0.02	0.870279	0.04	0.994748	0.04	0.50419	0.015	0.526156	0.015	N/A	N/A	0.817574	0.04	0.967872	0.04
	M+1	0.510515	0.02	0.486565	0.02	0.0410191	0.02	0.124602	0.04	0.00525191	0.04	0.493545	0.015	0.466679	0.015	N/A	N/A	0.17694	0.04	0.0321278	0.04
	M+2	0.0139786	0.02	0.0112199	0.02	0.0590949	0.02	0.00511825	0.04	0	0.04	0.00226488	0.015	0.00716518	0.015	N/A	N/A	0.00548571	0.04	0	0.04
	M+3	0	0.02	0	0.02	0.411578	0.02	0	0.04	0	0.04	0	0.015	0	0.015	N/A	N/A	0	0.04	0	0.04
